# Supplementary material for: Di-μ-hydroxido-bis­[bromidodi-p-tolyl­tin(IV)]
Source: Acta Crystallogr Sect E Struct Rep Online. 2009 Jun 6;65(Pt 7):m716. doi: 10.1107/S1600536809019758 (PMC2969444; doi:10.1107/S1600536809019758)
Supplement: Supplementary file 1 [file e-65-0m716-sup1.cif]

##############################################################################
###                                                                        ###
###        Electronic paper (Acta Crystallographica Section E)             ###
###                                                                        ###
##############################################################################
#                                                                            #
# This CIF contains the data in a paper accepted for publication in Acta     #
# Crystallographica Section E. It conforms to the requirements of Notes      #
# for Authors for Section E, and has been peer reviewed under the auspices   #
# of the IUCr Commission on Journals.                                        #
#                                                                            #
# Full details of the Crystallographic Information File format               #
# are given in the paper "The Crystallographic Information File (CIF):       #
# a New Standard Archive File for Crystallography" by S. R. Hall, F. H.      #
# Allen and I. D. Brown [Acta Cryst. (1991), A47, 655-685].                  #
#                                                                            #
# The current version of the core CIF dictionary is obtainable from          #
# ftp://ftp.iucr.org/pub/cif_core.dic. The current version number is 2.4.    #
#                                                                            #
# Software is freely available for graphical display of the structure(s) in  #
# this CIF.  For information consult the CIF home page http://www.iucr.org/  #
# cif/home.html                                                              #
#                                                                            #
# This file may be used for bona fide research purposes within the           #
# scientific community so long as proper attribution is given to the journal # 
# article from which it was obtained.                                        #
#                                                                            #
##############################################################################
                                             
data_global
_audit_creation_method     SHELXL-97
_journal_date_recd_electronic     2009-05-20
_journal_date_accepted     2009-05-25
_journal_name_full     'Acta Crystallographica, Section E'
_journal_year     2009
_journal_volume     65
_journal_issue      7
_journal_page_first     m716
_journal_page_last     m716
_journal_paper_category     QM
_journal_coeditor_code     TK2460
_publ_contact_author
;
Dr. Seik Weng Ng
Department of Chemistry
University of Malaya
50603 Kuala Lumpur
Malaysia
;
_publ_contact_author_email     seikweng@um.edu.my
_publ_contact_author_fax     '03 7967 4193'
_publ_contact_author_phone     '03 7967 6778'
_publ_section_title
;
Di-\m-hydroxido-bis[bromidodi-<i>p</i>-tolyltin(IV)]
;
loop_
    _publ_author_name
    _publ_author_address
    'Lo, Kong Mun'
;
Department of Chemistry
University of Malaya
50603 Kuala Lumpur
Malaysia
;
    'Ng, Seik Weng'
;
Department of Chemistry
University of Malaya
50603 Kuala Lumpur
Malaysia
;
_publ_section_synopsis     .
data_I
_audit_creation_method     SHELXL-97
_chemical_name_systematic
;
Di-\m-hydroxido-bis[bromidodi-<i>p</i>-tolyltin(IV)]
;
_chemical_name_common     ?
_chemical_formula_moiety     'C28 H30 Br2 O2 Sn2'
_chemical_formula_sum     'C28 H30 Br2 O2 Sn2'
_chemical_formula_iupac     '[Sn2 Br2 (C7 H7)4 (O H)2]'
_chemical_formula_weight     795.72
_chemical_melting_point     ?
_symmetry_cell_setting     Triclinic
_symmetry_space_group_name_H-M     'P -1'
_symmetry_space_group_name_Hall     '-P 1'
loop_
    _symmetry_equiv_pos_as_xyz
    'x, y, z'
    '-x, -y, -z'
_cell_length_a     10.9971(3)
_cell_length_b     11.5391(3)
_cell_length_c     12.1969(3)
_cell_angle_alpha     77.092(2)
_cell_angle_beta     86.552(2)
_cell_angle_gamma     68.204(2)
_cell_volume     1400.34(6)
_cell_formula_units_Z     2
_cell_measurement_reflns_used     3015
_cell_measurement_theta_min     2.2
_cell_measurement_theta_max     28.0
_cell_measurement_temperature     100(2)
_exptl_crystal_description     Plate
_exptl_crystal_colour     Colorless
_exptl_crystal_size_max     0.35
_exptl_crystal_size_mid     0.05
_exptl_crystal_size_min     0.05
_exptl_crystal_density_diffrn     1.887
_exptl_crystal_density_meas     ?
_exptl_crystal_density_method     'not measured'
_exptl_crystal_F_000     768
_exptl_absorpt_coefficient_mu     4.660
_exptl_absorpt_correction_type     Multi-scan
_exptl_absorpt_process_details     '(SADABS; Sheldrick, 1996)'
_exptl_absorpt_correction_T_min     0.292
_exptl_absorpt_correction_T_max     0.800
_diffrn_ambient_temperature     100(2)
_diffrn_radiation_type     MoK\a
_diffrn_radiation_wavelength     0.71073
_diffrn_radiation_source     'fine-focus sealed tube'
_diffrn_radiation_monochromator     graphite
_diffrn_measurement_device_type     'Bruker SMART APEX'
_diffrn_measurement_method     \w
_diffrn_detector_area_resol_mean     ?
_diffrn_reflns_number     9026
_diffrn_reflns_av_R_equivalents     0.056
_diffrn_reflns_av_sigmaI/netI     0.096
_diffrn_reflns_theta_min     1.7
_diffrn_reflns_theta_max     25.0
_diffrn_reflns_theta_full     25.0
_diffrn_measured_fraction_theta_max     0.988
_diffrn_measured_fraction_theta_full     0.988
_diffrn_reflns_limit_h_min     -13
_diffrn_reflns_limit_h_max     13
_diffrn_reflns_limit_k_min     -12
_diffrn_reflns_limit_k_max     13
_diffrn_reflns_limit_l_min     -14
_diffrn_reflns_limit_l_max     14
_diffrn_standards_number     0
_diffrn_standards_interval_count     0
_diffrn_standards_interval_time     0
_diffrn_standards_decay_%     0
_reflns_number_total     4871
_reflns_number_gt     3367
_reflns_threshold_expression     I>2\s(I)
_refine_ls_structure_factor_coef     Fsqd
_refine_ls_matrix_type     full
_refine_ls_R_factor_all     0.106
_refine_ls_R_factor_gt     0.076
_refine_ls_wR_factor_gt     0.198
_refine_ls_wR_factor_ref     0.227
_refine_ls_goodness_of_fit_ref     1.05
_refine_ls_restrained_S_all     1.04
_refine_ls_number_reflns     4871
_refine_ls_number_parameters     311
_refine_ls_number_restraints     180
_refine_ls_hydrogen_treatment     constr
_refine_ls_weighting_scheme     calc
_refine_ls_weighting_details
                 'calc w=1/[\s^2^(Fo^2^)+(0.1452P)^2^] where P=(Fo^2^+2Fc^2^)/3'
_atom_sites_solution_hydrogens     geom
_atom_sites_solution_primary     direct
_atom_sites_solution_secondary     difmap
_refine_ls_shift/su_max     0.001
_refine_ls_shift/su_mean     0.001
_refine_diff_density_max     2.96
_refine_diff_density_min     -3.19
_refine_ls_extinction_method     none
_refine_ls_extinction_coef     ?
loop_
    _atom_type_symbol
    _atom_type_description
    _atom_type_scat_dispersion_real
    _atom_type_scat_dispersion_imag
    _atom_type_scat_source
    'C' 'C' 0.0033 0.0016
                         'International Tables Vol C Tables 4.2.6.8 and 6.1.1.4'
    'H' 'H' 0.0000 0.0000
                         'International Tables Vol C Tables 4.2.6.8 and 6.1.1.4'
    'O' 'O' 0.0106 0.0060
                         'International Tables Vol C Tables 4.2.6.8 and 6.1.1.4'
    'Br' 'Br' -0.2901 2.4595
                         'International Tables Vol C Tables 4.2.6.8 and 6.1.1.4'
    'Sn' 'Sn' -0.6537 1.4246
                         'International Tables Vol C Tables 4.2.6.8 and 6.1.1.4'
_computing_data_collection     'APEX2 (Bruker, 2007)'
_computing_cell_refinement     'SAINT (Bruker, 2007)'
_computing_data_reduction     'SAINT (Bruker, 2007)'
_computing_structure_solution     'SHELXS97 (Sheldrick, 2008)'
_computing_structure_refinement     'SHELXL97 (Sheldrick, 2008)'
_computing_molecular_graphics     'X-SEED (Barbour, 2001)'
_computing_publication_material     'publCIF (Westrip, 2009)'
loop_
    _atom_site_type_symbol
    _atom_site_label
    _atom_site_fract_x
    _atom_site_fract_y
    _atom_site_fract_z
    _atom_site_U_iso_or_equiv
    _atom_site_adp_type
    _atom_site_calc_flag
    _atom_site_refinement_flags
    _atom_site_occupancy
    _atom_site_disorder_assembly
    _atom_site_disorder_group
    Sn Sn1 0.62921(7) 0.55224(9) 0.51125(6) 0.0230(3) Uani d . 1 . .
    Sn Sn2 0.64941(7) 0.38277(9) 0.05546(6) 0.0247(3) Uani d . 1 . .
    Br Br1 0.68040(11) 0.63918(14) 0.67783(9) 0.0280(4) Uani d . 1 . .
    Br Br2 0.67660(12) 0.23425(14) 0.25580(10) 0.0302(4) Uani d . 1 . .
    O O1 0.4708(7) 0.5278(8) 0.5909(6) 0.0248(19) Uani d U 1 . .
    H H1 0.4458 0.5453 0.6538 0.030 Uiso calc R 1 . .
    O O2 0.4555(7) 0.4658(8) 0.0890(6) 0.0244(19) Uani d U 1 . .
    H H2 0.4206 0.4451 0.1496 0.029 Uiso calc R 1 . .
    C C1 0.5776(11) 0.7262(12) 0.3905(10) 0.024(3) Uani d U 1 . .
    C C2 0.6189(12) 0.7250(13) 0.2814(10) 0.029(3) Uani d U 1 . .
    H H2a 0.6689 0.6469 0.2599 0.035 Uiso calc R 1 . .
    C C3 0.5850(12) 0.8423(14) 0.2031(11) 0.031(3) Uani d U 1 . .
    H H3 0.6153 0.8416 0.1285 0.038 Uiso calc R 1 . .
    C C4 0.5107(11) 0.9574(13) 0.2283(10) 0.029(3) Uani d U 1 . .
    C C5 0.4709(12) 0.9557(13) 0.3400(10) 0.029(3) Uani d U 1 . .
    H H5 0.4197 1.0340 0.3606 0.034 Uiso calc R 1 . .
    C C6 0.5041(11) 0.8434(13) 0.4206(10) 0.028(3) Uani d U 1 . .
    H H6 0.4777 0.8449 0.4960 0.033 Uiso calc R 1 . .
    C C7 0.4664(13) 1.0812(15) 0.1414(11) 0.039(3) Uani d U 1 . .
    H H7A 0.5365 1.0817 0.0879 0.058 Uiso calc R 1 . .
    H H7B 0.4458 1.1530 0.1786 0.058 Uiso calc R 1 . .
    H H7C 0.3881 1.0895 0.1011 0.058 Uiso calc R 1 . .
    C C8 0.8096(11) 0.3956(13) 0.5251(10) 0.026(3) Uani d U 1 . .
    C C9 0.8241(12) 0.2834(13) 0.4902(10) 0.031(3) Uani d U 1 . .
    H H9 0.7496 0.2743 0.4631 0.037 Uiso calc R 1 . .
    C C10 0.9453(13) 0.1859(15) 0.4946(11) 0.036(3) Uani d U 1 . .
    H H10 0.9535 0.1107 0.4702 0.043 Uiso calc R 1 . .
    C C11 1.0547(12) 0.1972(14) 0.5344(10) 0.031(3) Uani d U 1 . .
    C C12 1.0404(13) 0.3050(15) 0.5719(12) 0.040(4) Uani d U 1 . .
    H H12 1.1143 0.3120 0.6025 0.048 Uiso calc R 1 . .
    C C13 0.9190(13) 0.4043(16) 0.5658(12) 0.041(4) Uani d U 1 . .
    H H13 0.9117 0.4792 0.5901 0.049 Uiso calc R 1 . .
    C C14 1.1892(13) 0.0913(16) 0.5399(13) 0.045(4) Uani d U 1 . .
    H H14A 1.2457 0.1205 0.4844 0.067 Uiso calc R 1 . .
    H H14B 1.1802 0.0155 0.5234 0.067 Uiso calc R 1 . .
    H H14C 1.2282 0.0698 0.6154 0.067 Uiso calc R 1 . .
    C C15 0.7678(11) 0.4819(14) 0.0875(10) 0.028(3) Uani d U 1 . .
    C C16 0.8608(11) 0.4277(12) 0.1749(9) 0.023(3) Uani d U 1 . .
    H H16 0.8676 0.3492 0.2245 0.027 Uiso calc R 1 . .
    C C17 0.9444(12) 0.4905(13) 0.1889(10) 0.030(3) Uani d U 1 . .
    H H17 1.0081 0.4528 0.2486 0.035 Uiso calc R 1 . .
    C C18 0.9376(12) 0.6030(14) 0.1205(11) 0.032(3) Uani d U 1 . .
    C C19 0.8446(12) 0.6556(15) 0.0312(11) 0.035(3) Uani d U 1 . .
    H H19 0.8385 0.7338 -0.0186 0.042 Uiso calc R 1 . .
    C C20 0.7623(12) 0.5951(13) 0.0151(10) 0.031(3) Uani d U 1 . .
    H H20 0.7010 0.6314 -0.0463 0.037 Uiso calc R 1 . .
    C C21 1.0280(13) 0.6689(15) 0.1349(12) 0.040(4) Uani d U 1 . .
    H H21A 1.0536 0.7054 0.0609 0.060 Uiso calc R 1 . .
    H H21B 1.1063 0.6070 0.1783 0.060 Uiso calc R 1 . .
    H H21C 0.9833 0.7373 0.1751 0.060 Uiso calc R 1 . .
    C C22 0.7048(11) 0.2359(13) -0.0370(10) 0.027(3) Uani d U 1 . .
    C C23 0.6804(12) 0.2653(14) -0.1532(10) 0.030(3) Uani d U 1 . .
    H H23 0.6283 0.3495 -0.1909 0.036 Uiso calc R 1 . .
    C C24 0.7342(13) 0.1684(14) -0.2122(10) 0.033(3) Uani d U 1 . .
    H H24 0.7131 0.1866 -0.2901 0.039 Uiso calc R 1 . .
    C C25 0.8156(13) 0.0490(15) -0.1629(11) 0.035(3) Uani d U 1 . .
    C C26 0.8421(13) 0.0196(15) -0.0484(12) 0.037(3) Uani d U 1 . .
    H H26 0.8979 -0.0639 -0.0123 0.045 Uiso calc R 1 . .
    C C27 0.7869(12) 0.1125(13) 0.0126(10) 0.031(3) Uani d U 1 . .
    H H27 0.8053 0.0918 0.0912 0.037 Uiso calc R 1 . .
    C C28 0.8804(14) -0.0516(15) -0.2323(12) 0.041(4) Uani d U 1 . .
    H H28A 0.9194 -0.0147 -0.2987 0.061 Uiso calc R 1 . .
    H H28B 0.8146 -0.0799 -0.2563 0.061 Uiso calc R 1 . .
    H H28C 0.9490 -0.1248 -0.1866 0.061 Uiso calc R 1 . .
loop_
    _atom_site_aniso_label
    _atom_site_aniso_U_11
    _atom_site_aniso_U_22
    _atom_site_aniso_U_33
    _atom_site_aniso_U_12
    _atom_site_aniso_U_13
    _atom_site_aniso_U_23
    Sn1 0.0242(4) 0.0333(6) 0.0114(4) -0.0063(4) 0.0016(3) -0.0123(4)
    Sn2 0.0272(5) 0.0359(6) 0.0117(4) -0.0082(4) 0.0011(3) -0.0127(4)
    Br1 0.0312(6) 0.0416(9) 0.0135(6) -0.0108(6) 0.0014(5) -0.0155(6)
    Br2 0.0346(7) 0.0402(9) 0.0134(6) -0.0085(6) 0.0002(5) -0.0104(6)
    O1 0.027(4) 0.037(5) 0.012(4) -0.009(4) 0.005(3) -0.014(4)
    O2 0.024(4) 0.034(5) 0.014(4) -0.007(3) 0.003(3) -0.012(3)
    C1 0.025(5) 0.025(6) 0.017(5) -0.002(5) -0.005(4) -0.004(5)
    C2 0.031(6) 0.031(7) 0.022(6) -0.008(5) -0.002(4) -0.005(5)
    C3 0.033(6) 0.039(7) 0.023(6) -0.010(5) 0.003(5) -0.014(5)
    C4 0.029(5) 0.036(7) 0.022(5) -0.007(5) -0.005(4) -0.014(5)
    C5 0.029(5) 0.034(7) 0.024(6) -0.008(5) -0.001(4) -0.016(5)
    C6 0.029(5) 0.036(7) 0.016(5) -0.005(5) -0.001(4) -0.013(5)
    C7 0.038(6) 0.046(7) 0.030(6) -0.013(5) 0.000(5) -0.009(6)
    C8 0.024(5) 0.036(7) 0.015(5) -0.002(5) 0.004(4) -0.014(5)
    C9 0.033(6) 0.033(7) 0.024(6) -0.006(5) -0.004(5) -0.010(5)
    C10 0.043(6) 0.042(7) 0.026(6) -0.011(5) -0.002(5) -0.020(5)
    C11 0.031(6) 0.040(7) 0.018(5) -0.010(5) 0.002(4) -0.005(5)
    C12 0.034(6) 0.051(8) 0.035(6) -0.009(5) -0.002(5) -0.018(6)
    C13 0.038(6) 0.047(8) 0.042(7) -0.015(6) 0.003(5) -0.019(6)
    C14 0.042(6) 0.046(8) 0.040(7) -0.005(6) -0.001(5) -0.014(6)
    C15 0.023(5) 0.040(7) 0.024(6) -0.011(5) 0.005(4) -0.018(5)
    C16 0.028(5) 0.025(6) 0.014(5) -0.005(5) 0.001(4) -0.011(5)
    C17 0.030(5) 0.039(7) 0.021(5) -0.010(5) 0.004(4) -0.017(5)
    C18 0.033(6) 0.038(7) 0.027(6) -0.008(5) 0.009(5) -0.019(5)
    C19 0.037(6) 0.041(7) 0.027(6) -0.015(5) 0.003(5) -0.008(5)
    C20 0.032(6) 0.041(7) 0.016(5) -0.004(5) -0.009(4) -0.011(5)
    C21 0.040(6) 0.051(8) 0.036(6) -0.020(6) -0.003(5) -0.016(6)
    C22 0.030(5) 0.032(7) 0.022(5) -0.007(5) -0.002(4) -0.018(5)
    C23 0.038(6) 0.036(7) 0.014(5) -0.010(5) -0.003(4) -0.009(5)
    C24 0.043(6) 0.036(7) 0.020(5) -0.007(5) -0.003(5) -0.019(5)
    C25 0.041(6) 0.045(7) 0.025(6) -0.014(5) 0.000(5) -0.022(5)
    C26 0.034(6) 0.039(7) 0.037(6) -0.009(5) 0.000(5) -0.012(6)
    C27 0.043(6) 0.031(7) 0.016(5) -0.008(5) -0.007(5) -0.009(5)
    C28 0.048(6) 0.044(7) 0.031(6) -0.013(6) 0.005(5) -0.021(6)
loop_
    _geom_bond_atom_site_label_1
    _geom_bond_atom_site_label_2
    _geom_bond_site_symmetry_2
    _geom_bond_distance
    _geom_bond_publ_flag
    Sn1 O1 . 2.024(8) ?
    Sn1 C8 . 2.115(12) ?
    Sn1 C1 . 2.111(12) ?
    Sn1 O1 2_666 2.248(8) ?
    Sn1 Br1 . 2.6304(14) ?
    Sn2 O2 . 2.046(8) ?
    Sn2 C22 . 2.126(13) ?
    Sn2 C15 . 2.127(13) ?
    Sn2 O2 2_665 2.205(8) ?
    Sn2 Br2 . 2.6141(15) ?
    O1 Sn1 2_666 2.248(8) ?
    O1 H1 . 0.8400 ?
    O2 Sn2 2_665 2.205(8) ?
    O2 H2 . 0.8400 ?
    C1 C2 . 1.381(17) ?
    C1 C6 . 1.411(18) ?
    C2 C3 . 1.405(18) ?
    C2 H2a . 0.9500 ?
    C3 C4 . 1.368(19) ?
    C3 H3 . 0.9500 ?
    C4 C5 . 1.404(17) ?
    C4 C7 . 1.507(19) ?
    C5 C6 . 1.380(18) ?
    C5 H5 . 0.9500 ?
    C6 H6 . 0.9500 ?
    C7 H7A . 0.9800 ?
    C7 H7B . 0.9800 ?
    C7 H7C . 0.9800 ?
    C8 C13 . 1.374(18) ?
    C8 C9 . 1.403(19) ?
    C9 C10 . 1.383(18) ?
    C9 H9 . 0.9500 ?
    C10 C11 . 1.384(18) ?
    C10 H10 . 0.9500 ?
    C11 C12 . 1.37(2) ?
    C11 C14 . 1.523(18) ?
    C12 C13 . 1.39(2) ?
    C12 H12 . 0.9500 ?
    C13 H13 . 0.9500 ?
    C14 H14A . 0.9800 ?
    C14 H14B . 0.9800 ?
    C14 H14C . 0.9800 ?
    C15 C20 . 1.386(19) ?
    C15 C16 . 1.390(16) ?
    C16 C17 . 1.402(18) ?
    C16 H16 . 0.9500 ?
    C17 C18 . 1.357(19) ?
    C17 H17 . 0.9500 ?
    C18 C19 . 1.406(18) ?
    C18 C21 . 1.496(19) ?
    C19 C20 . 1.378(19) ?
    C19 H19 . 0.9500 ?
    C20 H20 . 0.9500 ?
    C21 H21A . 0.9800 ?
    C21 H21B . 0.9800 ?
    C21 H21C . 0.9800 ?
    C22 C27 . 1.391(18) ?
    C22 C23 . 1.400(16) ?
    C23 C24 . 1.390(19) ?
    C23 H23 . 0.9500 ?
    C24 C25 . 1.357(19) ?
    C24 H24 . 0.9500 ?
    C25 C26 . 1.383(19) ?
    C25 C28 . 1.525(19) ?
    C26 C27 . 1.37(2) ?
    C26 H26 . 0.9500 ?
    C27 H27 . 0.9500 ?
    C28 H28A . 0.9800 ?
    C28 H28B . 0.9800 ?
    C28 H28C . 0.9800 ?
loop_
    _geom_angle_atom_site_label_1
    _geom_angle_atom_site_label_2
    _geom_angle_atom_site_label_3
    _geom_angle_site_symmetry_1
    _geom_angle_site_symmetry_3
    _geom_angle
    _geom_angle_publ_flag
    O1 Sn1 C8 . . 119.8(4) ?
    O1 Sn1 C1 . . 112.0(4) ?
    C8 Sn1 C1 . . 126.5(5) ?
    O1 Sn1 O1 . 2_666 69.1(3) ?
    C8 Sn1 O1 . 2_666 94.3(4) ?
    C1 Sn1 O1 . 2_666 91.6(4) ?
    O1 Sn1 Br1 . . 90.9(2) ?
    C8 Sn1 Br1 . . 95.4(3) ?
    C1 Sn1 Br1 . . 96.5(3) ?
    O1 Sn1 Br1 2_666 . 160.0(2) ?
    O2 Sn2 C22 . . 118.3(4) ?
    O2 Sn2 C15 . . 114.3(4) ?
    C22 Sn2 C15 . . 126.0(5) ?
    O2 Sn2 O2 . 2_665 69.2(4) ?
    C22 Sn2 O2 . 2_665 93.8(4) ?
    C15 Sn2 O2 . 2_665 93.7(4) ?
    O2 Sn2 Br2 . . 87.4(2) ?
    C22 Sn2 Br2 . . 96.9(3) ?
    C15 Sn2 Br2 . . 96.7(3) ?
    O2 Sn2 Br2 2_665 . 156.6(2) ?
    Sn1 O1 Sn1 . 2_666 110.9(3) ?
    Sn1 O1 H1 . . 124.6 ?
    Sn1 O1 H1 2_666 . 124.6 ?
    Sn2 O2 Sn2 . 2_665 110.8(4) ?
    Sn2 O2 H2 . . 124.6 ?
    Sn2 O2 H2 2_665 . 124.6 ?
    C2 C1 C6 . . 119.9(11) ?
    C2 C1 Sn1 . . 119.4(10) ?
    C6 C1 Sn1 . . 120.7(9) ?
    C1 C2 C3 . . 118.2(13) ?
    C1 C2 H2a . . 120.9 ?
    C3 C2 H2a . . 120.9 ?
    C4 C3 C2 . . 123.6(12) ?
    C4 C3 H3 . . 118.2 ?
    C2 C3 H3 . . 118.2 ?
    C3 C4 C5 . . 116.9(13) ?
    C3 C4 C7 . . 123.0(12) ?
    C5 C4 C7 . . 120.0(13) ?
    C6 C5 C4 . . 121.7(13) ?
    C6 C5 H5 . . 119.2 ?
    C4 C5 H5 . . 119.2 ?
    C5 C6 C1 . . 119.7(11) ?
    C5 C6 H6 . . 120.2 ?
    C1 C6 H6 . . 120.2 ?
    C4 C7 H7A . . 109.5 ?
    C4 C7 H7B . . 109.5 ?
    H7A C7 H7B . . 109.5 ?
    C4 C7 H7C . . 109.5 ?
    H7A C7 H7C . . 109.5 ?
    H7B C7 H7C . . 109.5 ?
    C13 C8 C9 . . 117.9(12) ?
    C13 C8 Sn1 . . 119.5(11) ?
    C9 C8 Sn1 . . 122.6(9) ?
    C10 C9 C8 . . 120.9(12) ?
    C10 C9 H9 . . 119.5 ?
    C8 C9 H9 . . 119.5 ?
    C11 C10 C9 . . 120.3(14) ?
    C11 C10 H10 . . 119.8 ?
    C9 C10 H10 . . 119.8 ?
    C12 C11 C10 . . 119.0(12) ?
    C12 C11 C14 . . 119.6(12) ?
    C10 C11 C14 . . 121.3(14) ?
    C11 C12 C13 . . 120.8(13) ?
    C11 C12 H12 . . 119.6 ?
    C13 C12 H12 . . 119.6 ?
    C8 C13 C12 . . 121.1(15) ?
    C8 C13 H13 . . 119.5 ?
    C12 C13 H13 . . 119.5 ?
    C11 C14 H14A . . 109.5 ?
    C11 C14 H14B . . 109.5 ?
    H14A C14 H14B . . 109.5 ?
    C11 C14 H14C . . 109.5 ?
    H14A C14 H14C . . 109.5 ?
    H14B C14 H14C . . 109.5 ?
    C20 C15 C16 . . 119.0(12) ?
    C20 C15 Sn2 . . 120.5(9) ?
    C16 C15 Sn2 . . 120.3(10) ?
    C15 C16 C17 . . 119.1(12) ?
    C15 C16 H16 . . 120.4 ?
    C17 C16 H16 . . 120.4 ?
    C18 C17 C16 . . 122.4(12) ?
    C18 C17 H17 . . 118.8 ?
    C16 C17 H17 . . 118.8 ?
    C17 C18 C19 . . 117.8(13) ?
    C17 C18 C21 . . 122.2(12) ?
    C19 C18 C21 . . 119.9(13) ?
    C20 C19 C18 . . 120.8(14) ?
    C20 C19 H19 . . 119.6 ?
    C18 C19 H19 . . 119.6 ?
    C19 C20 C15 . . 120.8(11) ?
    C19 C20 H20 . . 119.6 ?
    C15 C20 H20 . . 119.6 ?
    C18 C21 H21A . . 109.5 ?
    C18 C21 H21B . . 109.5 ?
    H21A C21 H21B . . 109.5 ?
    C18 C21 H21C . . 109.5 ?
    H21A C21 H21C . . 109.5 ?
    H21B C21 H21C . . 109.5 ?
    C27 C22 C23 . . 118.1(12) ?
    C27 C22 Sn2 . . 120.1(9) ?
    C23 C22 Sn2 . . 120.8(10) ?
    C24 C23 C22 . . 118.5(12) ?
    C24 C23 H23 . . 120.8 ?
    C22 C23 H23 . . 120.8 ?
    C25 C24 C23 . . 122.6(12) ?
    C25 C24 H24 . . 118.7 ?
    C23 C24 H24 . . 118.7 ?
    C24 C25 C26 . . 119.2(13) ?
    C24 C25 C28 . . 120.9(12) ?
    C26 C25 C28 . . 119.8(13) ?
    C27 C26 C25 . . 119.3(13) ?
    C27 C26 H26 . . 120.4 ?
    C25 C26 H26 . . 120.4 ?
    C26 C27 C22 . . 122.2(12) ?
    C26 C27 H27 . . 118.9 ?
    C22 C27 H27 . . 118.9 ?
    C25 C28 H28A . . 109.5 ?
    C25 C28 H28B . . 109.5 ?
    H28A C28 H28B . . 109.5 ?
    C25 C28 H28C . . 109.5 ?
    H28A C28 H28C . . 109.5 ?
    H28B C28 H28C . . 109.5 ?
loop_
    _geom_torsion_atom_site_label_1
    _geom_torsion_atom_site_label_2
    _geom_torsion_atom_site_label_3
    _geom_torsion_atom_site_label_4
    _geom_torsion_site_symmetry_1
    _geom_torsion_site_symmetry_2
    _geom_torsion_site_symmetry_3
    _geom_torsion_site_symmetry_4
    _geom_torsion
    _geom_torsion_publ_flag
    C8 Sn1 O1 Sn1 . . . 2_666 -82.8(5) ?
    C1 Sn1 O1 Sn1 . . . 2_666 83.0(5) ?
    O1 Sn1 O1 Sn1 2_666 . . 2_666 0.0 ?
    Br1 Sn1 O1 Sn1 . . . 2_666 -179.6(3) ?
    C22 Sn2 O2 Sn2 . . . 2_665 -82.9(6) ?
    C15 Sn2 O2 Sn2 . . . 2_665 84.5(5) ?
    O2 Sn2 O2 Sn2 2_665 . . 2_665 0.0 ?
    Br2 Sn2 O2 Sn2 . . . 2_665 -179.4(3) ?
    O1 Sn1 C1 C2 . . . . -127.0(9) ?
    C8 Sn1 C1 C2 . . . . 37.7(12) ?
    O1 Sn1 C1 C2 2_666 . . . -58.9(10) ?
    Br1 Sn1 C1 C2 . . . . 139.4(9) ?
    O1 Sn1 C1 C6 . . . . 54.4(11) ?
    C8 Sn1 C1 C6 . . . . -140.9(9) ?
    O1 Sn1 C1 C6 2_666 . . . 122.5(10) ?
    Br1 Sn1 C1 C6 . . . . -39.3(10) ?
    C6 C1 C2 C3 . . . . -0.4(18) ?
    Sn1 C1 C2 C3 . . . . -179.0(9) ?
    C1 C2 C3 C4 . . . . -1.6(19) ?
    C2 C3 C4 C5 . . . . 2.0(19) ?
    C2 C3 C4 C7 . . . . -175.1(12) ?
    C3 C4 C5 C6 . . . . -0.4(19) ?
    C7 C4 C5 C6 . . . . 176.8(11) ?
    C4 C5 C6 C1 . . . . -1.4(18) ?
    C2 C1 C6 C5 . . . . 1.8(18) ?
    Sn1 C1 C6 C5 . . . . -179.6(9) ?
    O1 Sn1 C8 C13 . . . . -123.0(10) ?
    C1 Sn1 C8 C13 . . . . 73.4(12) ?
    O1 Sn1 C8 C13 2_666 . . . 168.7(10) ?
    Br1 Sn1 C8 C13 . . . . -28.8(11) ?
    O1 Sn1 C8 C9 . . . . 59.6(11) ?
    C1 Sn1 C8 C9 . . . . -104.0(11) ?
    O1 Sn1 C8 C9 2_666 . . . -8.8(10) ?
    Br1 Sn1 C8 C9 . . . . 153.7(10) ?
    C13 C8 C9 C10 . . . . -1.3(19) ?
    Sn1 C8 C9 C10 . . . . 176.3(10) ?
    C8 C9 C10 C11 . . . . 0(2) ?
    C9 C10 C11 C12 . . . . 2(2) ?
    C9 C10 C11 C14 . . . . -179.9(12) ?
    C10 C11 C12 C13 . . . . -3(2) ?
    C14 C11 C12 C13 . . . . 178.7(13) ?
    C9 C8 C13 C12 . . . . 0(2) ?
    Sn1 C8 C13 C12 . . . . -177.5(11) ?
    C11 C12 C13 C8 . . . . 2(2) ?
    O2 Sn2 C15 C20 . . . . -74.5(10) ?
    C22 Sn2 C15 C20 . . . . 91.8(11) ?
    O2 Sn2 C15 C20 2_665 . . . -5.6(10) ?
    Br2 Sn2 C15 C20 . . . . -164.6(10) ?
    O2 Sn2 C15 C16 . . . . 111.9(10) ?
    C22 Sn2 C15 C16 . . . . -81.8(11) ?
    O2 Sn2 C15 C16 2_665 . . . -179.3(9) ?
    Br2 Sn2 C15 C16 . . . . 21.8(10) ?
    C20 C15 C16 C17 . . . . 1.4(18) ?
    Sn2 C15 C16 C17 . . . . 175.2(9) ?
    C15 C16 C17 C18 . . . . 0.3(19) ?
    C16 C17 C18 C19 . . . . -1.4(19) ?
    C16 C17 C18 C21 . . . . -179.3(12) ?
    C17 C18 C19 C20 . . . . 1(2) ?
    C21 C18 C19 C20 . . . . 178.7(13) ?
    C18 C19 C20 C15 . . . . 1(2) ?
    C16 C15 C20 C19 . . . . -2.0(19) ?
    Sn2 C15 C20 C19 . . . . -175.8(10) ?
    O2 Sn2 C22 C27 . . . . -116.7(10) ?
    C15 Sn2 C22 C27 . . . . 77.5(12) ?
    O2 Sn2 C22 C27 2_665 . . . 174.9(10) ?
    Br2 Sn2 C22 C27 . . . . -25.9(10) ?
    O2 Sn2 C22 C23 . . . . 75.3(11) ?
    C15 Sn2 C22 C23 . . . . -90.5(11) ?
    O2 Sn2 C22 C23 2_665 . . . 6.9(10) ?
    Br2 Sn2 C22 C23 . . . . 166.0(10) ?
    C27 C22 C23 C24 . . . . 3.0(19) ?
    Sn2 C22 C23 C24 . . . . 171.3(10) ?
    C22 C23 C24 C25 . . . . -4(2) ?
    C23 C24 C25 C26 . . . . 3(2) ?
    C23 C24 C25 C28 . . . . -175.5(13) ?
    C24 C25 C26 C27 . . . . -1(2) ?
    C28 C25 C26 C27 . . . . 177.6(13) ?
    C25 C26 C27 C22 . . . . 0(2) ?
    C23 C22 C27 C26 . . . . -1(2) ?
    Sn2 C22 C27 C26 . . . . -169.4(11) ?
loop_
    _geom_hbond_atom_site_label_D
    _geom_hbond_atom_site_label_H
    _geom_hbond_atom_site_label_A
    _geom_hbond_site_symmetry_A
    _geom_hbond_distance_DH
    _geom_hbond_distance_HA
    _geom_hbond_distance_DA
    _geom_hbond_angle_DHA
    O2 H2 Br1 2_666 0.84 2.49 3.329(8) 173
