# Supplementary material for: Di-μ-hydroxido-bis­[bromidodi-p-tolyl­tin(IV)]
Source: Acta Crystallogr Sect E Struct Rep Online. 2009 Jun 6;65(Pt 7):m716. doi: 10.1107/S1600536809019758 (PMC2969444; doi:10.1107/S1600536809019758)
Supplement: Supplementary file 2 [file e-65-0m716-Isup2.hkl]

# 
# h,k,l, Fc-squared, Fo-squared, sigma(Fo-squared) and status flag 
# 
data_I
_shelx_title '  P-1' 
_shelx_refln_list_code          4 
_shelx_F_calc_maximum      270.20 
_exptl_crystal_F_000       768.00 
_reflns_d_resolution_high  0.8409 
 
loop_ 
 _symmetry_equiv_pos_as_xyz 
 'x, y, z' 
 '-x, -y, -z' 
 
_cell_length_a    10.9971 
_cell_length_b    11.5391 
_cell_length_c    12.1969 
_cell_angle_alpha  77.092 
_cell_angle_beta   86.552 
_cell_angle_gamma  68.204 
 
_shelx_F_squared_multiplier     1.000 
 
loop_ 
 _refln_index_h 
 _refln_index_k 
 _refln_index_l 
 _refln_F_squared_calc 
 _refln_F_squared_meas 
 _refln_F_squared_sigma 
 _refln_observed_status 
   1   0   0    26772.37    22722.15    726.23 o 
   2   0   0     4411.94     3540.02    227.10 o 
   3   0   0    32849.16    28214.96    906.11 o 
   4   0   0    15846.83    14713.86    753.95 o 
   5   0   0      776.74      896.79     76.90 o 
   6   0   0    16733.54    15606.32    523.09 o 
   7   0   0    10032.59     8759.55    314.75 o 
   8   0   0       66.77       48.84     56.25 o 
   9   0   0      571.27      405.51     79.50 o 
  10   0   0     1406.95     1524.05    131.30 o 
  11   0   0       18.74     -115.27     82.37 o 
  12   0   0       13.72       32.83    234.69 o 
 -11   1   0       44.71       12.19     97.04 o 
 -10   1   0      651.61      917.88    152.70 o 
  -9   1   0      294.50      323.48    111.42 o 
  -8   1   0        1.52      -89.53     59.69 o 
  -7   1   0     1366.07     1315.72    105.89 o 
  -6   1   0     1791.75     1426.15    105.14 o 
  -5   1   0      542.72      497.72     57.36 o 
  -4   1   0     3748.47     3608.27    162.40 o 
  -3   1   0    15055.82    13033.48    505.79 o 
  -2   1   0     2823.94     2144.94    102.34 o 
  -1   1   0      677.85      703.35     45.47 o 
   1   1   0    21698.98    19016.17   1016.62 o 
   2   1   0      239.62      319.24     25.81 o 
   3   1   0    50711.70    46288.61   2252.69 o 
   4   1   0    31194.88    26690.85    930.77 o 
   5   1   0     4071.17     3292.46    161.68 o 
   6   1   0     2362.24     4432.14    280.04 o 
   7   1   0    12490.55    11252.13    537.75 o 
   8   1   0     4668.86     4025.68    191.06 o 
   9   1   0       25.39      -13.39     57.54 o 
  10   1   0     2603.80     2636.91    147.88 o 
  11   1   0     2051.33     2839.78    367.92 o 
  12   1   0     1070.08     1912.61    347.44 o 
 -11   2   0      374.26      660.97    161.08 o 
 -10   2   0      408.03      452.14    145.33 o 
  -9   2   0        2.53        4.39    103.71 o 
  -8   2   0     1541.23     1673.61    191.54 o 
  -7   2   0     1949.57     2033.95    155.70 o 
  -6   2   0       33.80       71.86     58.89 o 
  -5   2   0     1813.76     1807.02    150.26 o 
  -4   2   0     3172.01     2908.32    294.34 o 
  -3   2   0     1658.87     1792.85    114.62 o 
  -2   2   0     7015.96     6851.49    472.45 o 
  -1   2   0     4612.68     3543.53    301.43 o 
   0   2   0     1412.95     1479.04    145.49 o 
   1   2   0       24.82       21.47     11.95 o 
   2   2   0      476.35      390.18     32.40 o 
   3   2   0    17332.87    16391.68    556.33 o 
   4   2   0        8.90       30.53     20.46 o 
   5   2   0     5322.12     4432.58    163.70 o 
   6   2   0     1867.01     1886.99     95.58 o 
   7   2   0     1879.28     1782.81     96.31 o 
   8   2   0     9685.77     8970.49    344.89 o 
   9   2   0     3079.34     2837.42    129.99 o 
  10   2   0      222.28      184.04     60.67 o 
  11   2   0     4662.66     5761.46    504.87 o 
  12   2   0     4488.25     6093.90    552.29 o 
 -10   3   0       17.78      -83.56    125.10 o 
  -9   3   0      109.24      190.92    132.31 o 
  -8   3   0      459.12      537.20    133.14 o 
  -7   3   0      325.47      335.38     90.42 o 
  -6   3   0     1362.53     1467.27    136.05 o 
  -5   3   0     2323.19     2283.75    157.88 o 
  -4   3   0      491.86      387.58     70.96 o 
  -3   3   0      437.71      362.58     61.81 o 
  -2   3   0    13667.56    13034.75    717.26 o 
  -1   3   0     8935.08     7430.93    608.08 o 
   0   3   0      851.26      750.26    114.98 o 
   1   3   0     2969.97     2825.00    311.58 o 
   2   3   0     1143.10      999.74     68.54 o 
   3   3   0     2183.38     2077.35    123.34 o 
   4   3   0     8606.10     8091.54    289.01 o 
   5   3   0       24.87        5.00     25.20 o 
   6   3   0     7368.23     6568.07    209.50 o 
   7   3   0      109.83       55.41     35.31 o 
   8   3   0     1308.59     1348.28     82.66 o 
   9   3   0     2647.40     2399.14    115.92 o 
  10   3   0       87.80       -2.37     54.58 o 
  11   3   0     1228.67     1269.88    183.15 o 
  12   3   0     2753.59     3585.72    386.24 o 
 -10   4   0     1979.06     2689.73    304.50 o 
  -9   4   0     1562.55     1793.23    229.47 o 
  -8   4   0       40.48       62.18    102.47 o 
  -7   4   0     3839.06     3790.07    297.28 o 
  -6   4   0     5650.45     5626.00    311.44 o 
  -5   4   0      194.30      268.36     76.25 o 
  -4   4   0     3057.50     2775.72    176.03 o 
  -3   4   0     5288.90     4872.84    259.86 o 
  -2   4   0     4577.24     4275.76    225.09 o 
  -1   4   0      183.19       99.98     83.98 o 
   0   4   0     1604.60     1729.07    202.69 o 
   1   4   0       41.12       22.90     31.34 o 
   2   4   0       43.29       61.26     23.35 o 
   3   4   0       60.97       25.26     26.48 o 
   4   4   0       77.56       35.24     34.59 o 
   5   4   0      108.24      145.88     49.18 o 
   6   4   0     1273.08     1190.25     64.91 o 
   7   4   0       42.09       43.71     33.84 o 
   8   4   0       28.78       24.74     38.65 o 
   9   4   0       73.79       52.30     46.46 o 
  10   4   0      579.08      633.21     71.76 o 
  11   4   0       93.37       45.22    107.89 o 
  12   4   0        1.39       44.52    140.93 o 
  13   4   0        3.80      -64.00    161.74 o 
  -9   5   0     3825.34     4645.86    382.75 o 
  -8   5   0       89.16      -64.91    103.54 o 
  -7   5   0     7338.38     7540.60    504.20 o 
  -6   5   0    11713.91    11764.84    691.15 o 
  -5   5   0     1647.77     1694.05    150.05 o 
  -4   5   0     6555.31     6199.98    332.37 o 
  -3   5   0    18942.74    16752.05   1298.61 o 
  -2   5   0     5873.21     5115.19    336.79 o 
  -1   5   0     1495.75     1389.17    190.84 o 
   0   5   0     6587.57     7493.52    640.66 o 
   1   5   0      434.94      476.95     60.99 o 
   2   5   0       62.72       17.36     30.42 o 
   3   5   0      346.13      310.86     40.66 o 
   4   5   0      401.96      400.79     50.19 o 
   5   5   0      445.65      358.21     56.73 o 
   6   5   0     2510.63     2683.82    194.61 o 
   7   5   0     2235.83     1948.46    112.87 o 
   8   5   0       62.80       40.42     55.52 o 
   9   5   0     3181.72     3181.73    182.11 o 
  10   5   0     1648.86     1614.73    178.42 o 
  11   5   0      123.93       16.40    106.61 o 
  12   5   0      968.02      954.60    418.48 o 
  13   5   0     1020.10     1346.81    253.18 o 
  -8   6   0      293.08      405.39    148.31 o 
  -7   6   0      867.16     1028.47    176.99 o 
  -6   6   0     4673.09     4674.38    356.72 o 
  -5   6   0     2660.93     2568.14    192.39 o 
  -4   6   0      641.57      460.11     98.15 o 
  -3   6   0     6954.14     6195.34    328.86 o 
  -2   6   0    15130.84    12877.11    611.12 o 
  -1   6   0     1285.96     1047.29    199.71 o 
   0   6   0     2724.02     2813.33    304.16 o 
   1   6   0    10451.44    10582.59    524.53 o 
   2   6   0     6148.08     5428.62    284.42 o 
   3   6   0      775.05      730.16     60.45 o 
   4   6   0     4215.02     3895.17    173.59 o 
   5   6   0     8305.80     7891.86    319.61 o 
   6   6   0     3061.46     3183.72    161.80 o 
   7   6   0      185.43      153.49     71.66 o 
   8   6   0     1871.94     1763.27    116.97 o 
   9   6   0     2036.75     2528.82    149.33 o 
  10   6   0     1202.29     1232.24    219.61 o 
  11   6   0      592.22      766.52    149.39 o 
  12   6   0     2063.39     2164.66    224.32 o 
  13   6   0      678.06      808.75    373.80 o 
  -7   7   0       25.00     -122.44    116.23 o 
  -6   7   0       15.04      -72.79    107.94 o 
  -5   7   0      322.04      325.16    105.09 o 
  -4   7   0      600.51      641.55    119.54 o 
  -3   7   0       38.20      -12.15     71.97 o 
  -2   7   0     2831.67     2671.93    187.31 o 
  -1   7   0     6154.36     6022.27    555.19 o 
   0   7   0     1254.59     1396.72    222.84 o 
   1   7   0     5320.97     5261.52    459.48 o 
   2   7   0    17717.05    15696.26    763.24 o 
   3   7   0     7011.02     5897.44    313.70 o 
   4   7   0     4189.28     3280.46    194.13 o 
   5   7   0    25056.49    24561.12   1822.34 o 
   6   7   0     9670.25    10151.86    784.44 o 
   7   7   0       64.69       83.16     62.56 o 
   8   7   0    10474.67    11819.52    562.42 o 
   9   7   0     5682.09     7016.14    471.71 o 
  10   7   0       98.57      111.84     96.85 o 
  11   7   0     1622.54     2111.05    493.63 o 
  12   7   0     1928.61     2705.01    633.20 o 
  -6   8   0      335.05      533.14    158.92 o 
  -5   8   0        9.29      -96.66     98.24 o 
  -4   8   0       11.97     -107.01     82.69 o 
  -3   8   0      864.74     1009.20    163.27 o 
  -2   8   0      496.92      462.36    107.42 o 
  -1   8   0     1992.35     1766.62    260.89 o 
   0   8   0     1217.07     1177.44    241.33 o 
   1   8   0      145.69      135.71     88.08 o 
   2   8   0     4968.22     4989.06    272.90 o 
   3   8   0     4462.67     3838.57    222.89 o 
   4   8   0        5.93      -36.21     52.14 o 
   5   8   0     8224.44     9488.65   1001.90 o 
   6   8   0     4745.83     5411.52    317.84 o 
   7   8   0        0.53      -77.39     62.83 o 
   8   8   0     3878.51     4681.66    319.96 o 
   9   8   0     4799.98     5892.27    849.24 o 
  10   8   0      972.56     1242.22    282.73 o 
  11   8   0      844.66     1133.56    305.03 o 
  12   8   0     2301.62     3640.85    369.74 o 
  -5   9   0        8.83        7.46    125.10 o 
  -4   9   0      163.83      221.93    130.15 o 
  -3   9   0      264.93      325.83    131.48 o 
  -2   9   0       63.20       48.79     93.48 o 
  -1   9   0       71.62        3.82     88.40 o 
   0   9   0        5.26      -59.94    147.65 o 
   1   9   0       21.75      158.92    186.69 o 
   2   9   0       38.41      -83.15    183.38 o 
   3   9   0      208.57       13.60    203.85 o 
   4   9   0      202.59       35.73    198.80 o 
   5   9   0      201.99      216.80     69.87 o 
   6   9   0      163.59      177.31     97.59 o 
   7   9   0      215.88      235.18    105.67 o 
   8   9   0        5.92       -7.88     73.90 o 
   9   9   0        7.00      -12.66     90.69 o 
  10   9   0       98.13      183.35    107.77 o 
  11   9   0       59.69        8.16    114.37 o 
  12   9   0      242.61      220.38    184.29 o 
  -4  10   0      240.27       65.74    137.95 o 
  -3  10   0      261.57      223.31    122.50 o 
  -2  10   0       18.81      -15.58     99.45 o 
  -1  10   0     1097.00     1785.94    228.48 o 
   0  10   0     1568.26      815.66    248.04 o 
   1  10   0     1905.65      752.83    246.30 o 
   2  10   0      177.62     -241.41    174.84 o 
   3  10   0     1438.07      520.70    254.17 o 
   4  10   0      945.12      266.11    231.71 o 
   5  10   0      359.09      -53.72    220.77 o 
   6  10   0     3355.94     1196.01    323.15 o 
   7  10   0      324.95      210.57    265.20 o 
   8  10   0       24.24      -77.02    258.07 o 
  10  10   0       99.98      266.86    180.72 o 
  11  10   0      174.10      110.76    192.08 o 
  -2  11   0      347.96      469.49    258.44 o 
   0  11   0      764.71      126.26    205.35 o 
   1  11   0        0.49      -31.34    193.57 o 
   2  11   0     1071.01      204.35    217.95 o 
   3  11   0     1713.37      320.16    245.88 o 
   4  11   0      962.72       47.42    234.11 o 
   5  11   0      231.92      -34.82    245.88 o 
   6  11   0     1327.86      417.99    299.69 o 
   7  11   0      339.72        1.99    278.46 o 
   8  11   0       76.19       21.64    294.63 o 
   0  12   0      832.70     1993.44    262.47 o 
   1  12   0      244.61      -63.75    195.48 o 
   2  12   0     2474.89      482.82    248.21 o 
   3  12   0     1067.28      301.59    251.94 o 
   4  12   0        4.58     -118.13    237.76 o 
   5  12   0      745.73       87.96    273.82 o 
   6  12   0     1008.90      107.61    294.88 o 
   7  12   0      172.54      -54.47    306.98 o 
   8  12   0       44.53     -260.48    304.41 o 
   2  13   0      856.93      142.09    247.63 o 
   3  13   0     1260.32      236.85    258.90 o 
   4  13   0        2.49      -19.07    265.95 o 
   5  13   0      256.38     -192.16    273.16 o 
   6  13   0      693.91      357.80    327.38 o 
   7  13   0      348.20      191.00    340.31 o 
  -6 -13   1      106.79       -2.16    333.76 o 
  -5 -13   1      604.66       14.84    323.56 o 
  -4 -13   1      630.67       59.85    306.57 o 
  -3 -13   1       25.25     -138.61    280.45 o 
  -8 -12   1       16.22     -148.56    312.29 o 
  -7 -12   1        1.72     -389.64    301.93 o 
  -6 -12   1        1.25      130.82    318.09 o 
  -5 -12   1       52.30     -247.79    287.92 o 
  -4 -12   1       26.89      -88.70    287.75 o 
  -3 -12   1        8.49      -91.85    249.37 o 
  -2 -12   1       12.31     -235.85    218.94 o 
  -1 -12   1       93.99       35.95    195.07 o 
   0 -12   1        0.85        9.48    120.44 o 
  -7 -11   1     1320.58      124.68    285.18 o 
  -6 -11   1      114.57       17.66    272.99 o 
  -5 -11   1      851.46      256.99    281.12 o 
  -4 -11   1     3252.78      832.41    331.44 o 
  -3 -11   1      799.71      150.05    252.68 o 
  -2 -11   1      280.84        8.54    219.61 o 
  -1 -11   1     1274.19     2465.56    274.15 o 
   0 -11   1      607.23      776.83    455.71 o 
   1 -11   1      390.77      372.43    298.24 o 
   2 -11   1      725.89     1880.86    256.33 o 
 -11 -10   1      560.94      964.92    312.58 o 
 -10 -10   1      238.80      339.84    166.09 o 
  -9 -10   1       70.86       56.79    143.17 o 
  -8 -10   1     2626.35     2614.87    277.30 o 
  -7 -10   1     1393.19      447.67    274.49 o 
  -6 -10   1       16.95      -58.53    250.69 o 
  -5 -10   1     1462.40      465.66    277.06 o 
  -4 -10   1     4860.43     2514.56    400.25 o 
  -3 -10   1     1493.25      441.86    257.74 o 
  -2 -10   1      229.04       53.14    212.97 o 
  -1 -10   1     3822.19     1068.93    284.52 o 
   0 -10   1     1307.61     2140.34    246.88 o 
   1 -10   1       35.01       29.90    102.13 o 
   2 -10   1     1317.79     1705.97    727.46 o 
   3 -10   1     1052.19     1662.58    235.77 o 
   4 -10   1       40.84       -1.33    137.70 o 
 -12  -9   1      865.95     1429.65    401.08 o 
 -11  -9   1     2403.88     2497.81    342.46 o 
 -10  -9   1      342.02      494.88    149.39 o 
  -9  -9   1     1041.21     1438.25    157.97 o 
  -8  -9   1     5033.28     5576.84    432.50 o 
  -7  -9   1     1158.52     1518.12    249.99 o 
  -6  -9   1     1404.80     1403.26    449.77 o 
  -5  -9   1     3506.06     3154.70    612.27 o 
  -4  -9   1     3814.80     3977.60    286.09 o 
  -3  -9   1       75.33      -61.16     60.43 o 
  -2  -9   1     1321.80      562.82    249.95 o 
  -1  -9   1     2138.41     1128.78    272.41 o 
   0  -9   1      257.86      327.79    210.32 o 
   1  -9   1       71.97      -23.98     88.31 o 
   2  -9   1      265.07      187.39    141.35 o 
   3  -9   1      892.42      770.84    237.47 o 
   4  -9   1      780.05     1120.49    194.98 o 
   5  -9   1      200.43      255.83    144.08 o 
 -12  -8   1      879.22      594.40    254.51 o 
 -11  -8   1     1602.46     2371.84    577.57 o 
 -10  -8   1      783.94     1049.60    147.95 o 
  -9  -8   1      614.48      841.07    128.22 o 
  -8  -8   1     5193.79     5090.88    405.97 o 
  -7  -8   1     2148.45     2345.45    257.45 o 
  -6  -8   1     1457.46     1825.83    164.81 o 
  -5  -8   1     3881.01     3221.46    465.66 o 
  -4  -8   1     5310.05     4719.67    699.06 o 
  -3  -8   1      881.30      751.48    166.05 o 
  -2  -8   1      374.17      408.57    135.58 o 
  -1  -8   1     1356.83     1481.93    352.54 o 
   0  -8   1      228.39      100.23    175.09 o 
   1  -8   1      613.99      588.49    110.14 o 
   2  -8   1      157.66      160.50     95.29 o 
   3  -8   1      914.07     1130.72    325.22 o 
   4  -8   1     1093.52     1331.97    192.66 o 
   5  -8   1      677.36     1017.78    177.49 o 
   6  -8   1      535.03      789.05    175.75 o 
 -12  -7   1        7.65      -43.87    110.66 o 
 -11  -7   1       67.36     -104.78    100.54 o 
 -10  -7   1       41.22      108.98    100.70 o 
  -9  -7   1       57.29        3.03     83.48 o 
  -8  -7   1       43.22       18.78     73.20 o 
  -7  -7   1       99.88       39.60     70.11 o 
  -6  -7   1       55.93       11.07     54.58 o 
  -5  -7   1        1.71       -7.44     45.75 o 
  -4  -7   1     2149.07     1835.90    111.57 o 
  -3  -7   1     3122.04     2638.78    373.93 o 
  -2  -7   1     1463.26     1284.86    222.26 o 
  -1  -7   1     1674.23     1697.27    144.19 o 
   0  -7   1     6663.59     6144.80    573.92 o 
   1  -7   1     3177.18     3282.32    315.48 o 
   2  -7   1        1.40      -34.29     87.96 o 
   3  -7   1     2593.19     2573.35    222.63 o 
   4  -7   1     1508.75     1803.42    170.03 o 
   5  -7   1      114.04       32.41    105.28 o 
   6  -7   1     2904.42     3237.04    293.80 o 
   7  -7   1     2224.22     2924.67    283.36 o 
 -12  -6   1      108.01       12.60    144.17 o 
 -11  -6   1     1970.74     2324.78    227.98 o 
 -10  -6   1     2811.25     3185.68    372.93 o 
  -9  -6   1        2.85       43.37     84.45 o 
  -8  -6   1     2345.65     2596.63    139.02 o 
  -7  -6   1     6702.58     6505.07    331.35 o 
  -6  -6   1      413.14      349.44     74.12 o 
  -5  -6   1     2289.12     2004.57    116.76 o 
  -4  -6   1      264.34      114.54     48.26 o 
  -3  -6   1     1365.84     1219.06     85.62 o 
  -2  -6   1     9277.41     8659.74    437.55 o 
  -1  -6   1     1147.65      955.58    106.08 o 
   0  -6   1     1996.33     1919.41    251.19 o 
   1  -6   1     4708.02     4576.48    259.12 o 
   2  -6   1       38.52      122.00     69.38 o 
   3  -6   1     5664.48     5375.07    296.81 o 
   4  -6   1     8673.67     8187.74    421.22 o 
   5  -6   1     1415.08     1456.06    327.63 o 
   6  -6   1     2597.00     2930.97    268.10 o 
   7  -6   1     2609.72     2904.44    271.42 o 
   8  -6   1      189.20      180.81    127.67 o 
 -12  -5   1        0.71       -9.78    109.93 o 
 -11  -5   1     1673.24     1950.08    451.60 o 
 -10  -5   1     5070.13     5515.90    748.89 o 
  -9  -5   1      272.53      182.74     87.95 o 
  -8  -5   1     4718.76     5008.86    330.77 o 
  -7  -5   1     5782.79     5526.08    219.55 o 
  -6  -5   1     4307.70     3799.97    211.09 o 
  -5  -5   1       55.03       57.68     48.43 o 
  -4  -5   1     5824.65     5147.15    217.39 o 
  -3  -5   1     1923.63     1453.62     86.59 o 
  -2  -5   1        1.92      -19.03     40.96 o 
  -1  -5   1      283.15      301.11     77.60 o 
   0  -5   1     2025.93     2077.59    245.55 o 
   1  -5   1      538.26      488.53     76.48 o 
   2  -5   1      230.67      168.29     65.57 o 
   3  -5   1        4.69        9.90     57.57 o 
   4  -5   1        4.41        7.33     92.14 o 
   5  -5   1       22.17       67.31     72.06 o 
   6  -5   1      337.23      218.86    103.38 o 
   7  -5   1     1135.03      856.87    150.88 o 
   8  -5   1      190.17      218.78    123.52 o 
   9  -5   1       10.93       51.65    137.37 o 
 -12  -4   1      521.07      546.92    148.34 o 
 -11  -4   1     1557.56     1654.07    475.94 o 
 -10  -4   1     2466.01     2303.00    201.86 o 
  -9  -4   1      454.44      497.82     56.49 o 
  -8  -4   1      471.87      470.98     51.80 o 
  -7  -4   1     2795.74     2803.15    134.80 o 
  -6  -4   1     4383.41     3886.55    159.80 o 
  -5  -4   1     1660.36     1519.66    111.82 o 
  -4  -4   1       89.80      108.79     36.85 o 
  -3  -4   1     4774.94     4125.87    174.82 o 
  -2  -4   1    11928.07    10316.59    400.32 o 
  -1  -4   1     1050.35      997.85     84.30 o 
   0  -4   1     9701.50     9801.98    803.81 o 
   1  -4   1    21358.22    18123.04   1324.10 o 
   2  -4   1    13002.84    12299.61    747.93 o 
   3  -4   1     1298.16      863.32     89.51 o 
   4  -4   1    12714.47    10434.50    501.47 o 
   5  -4   1     8262.29     7381.63    380.93 o 
   6  -4   1      247.71      248.64     78.96 o 
   7  -4   1     2691.56     2528.24    235.77 o 
   8  -4   1     1773.65     1657.11    203.52 o 
   9  -4   1        4.45      -79.25    116.72 o 
  10  -4   1      683.82     1468.59    235.69 o 
 -12  -3   1      321.44      306.52    243.77 o 
 -11  -3   1     1097.57     1149.27    170.94 o 
 -10  -3   1     1161.78     1103.96    150.48 o 
  -9  -3   1       19.33       -7.08     41.73 o 
  -8  -3   1      658.28      801.08     59.67 o 
  -7  -3   1      620.30      570.44     49.23 o 
  -6  -3   1     7672.89     7063.46    220.56 o 
  -5  -3   1    10038.26     9584.82    286.11 o 
  -4  -3   1      707.03      764.34    108.43 o 
  -3  -3   1     5417.59     5301.89    351.91 o 
  -2  -3   1     7939.43     6818.34    269.45 o 
  -1  -3   1     9974.27     8695.44    427.00 o 
   0  -3   1    10989.90    12028.62    956.43 o 
   1  -3   1    32609.50    30558.75   1351.10 o 
   2  -3   1    18824.45    15877.53    733.73 o 
   3  -3   1      657.56      654.00     71.88 o 
   4  -3   1    17127.48    14048.89    797.68 o 
   5  -3   1    18922.94    15129.23    740.64 o 
   6  -3   1      700.33      805.68     98.24 o 
   7  -3   1     4178.80     4307.29    317.68 o 
   8  -3   1     6790.41     7237.93    489.86 o 
   9  -3   1      864.16     1163.93    189.01 o 
  10  -3   1      983.05     1327.16    214.13 o 
 -12  -2   1      101.56     -173.18    124.93 o 
 -11  -2   1      119.94      208.48    124.32 o 
 -10  -2   1      243.76      264.46    111.20 o 
  -9  -2   1     3627.19     3478.90    207.76 o 
  -8  -2   1        2.96      -43.99     36.33 o 
  -7  -2   1     2659.14     2436.77    146.10 o 
  -6  -2   1    13282.56    12144.07    361.29 o 
  -5  -2   1     6295.17     5624.67    193.98 o 
  -4  -2   1      113.09      142.99     22.44 o 
  -3  -2   1    21260.00    18673.38   1084.80 o 
  -2  -2   1    36659.91    31385.09   1333.17 o 
  -1  -2   1    10159.46     9506.58    363.75 o 
   0  -2   1     9210.30     9120.62    719.33 o 
   1  -2   1    22493.02    21729.87    985.05 o 
   2  -2   1     5118.73     4256.48    243.55 o 
   3  -2   1     1482.13     1405.58     86.72 o 
   4  -2   1    15229.65    13123.91    471.91 o 
   5  -2   1     3672.91     3135.18    143.07 o 
   6  -2   1      117.53       88.12     50.28 o 
   7  -2   1      263.24      245.78     64.12 o 
   8  -2   1     2792.30     2839.12    258.57 o 
   9  -2   1     2739.64     3142.62    287.83 o 
  10  -2   1      234.66      160.08    125.43 o 
  11  -2   1      487.87      519.29    161.57 o 
 -12  -1   1      130.62      233.62    182.80 o 
 -11  -1   1      288.92      183.96    151.46 o 
 -10  -1   1       68.60       40.17     65.95 o 
  -9  -1   1     3788.29     3393.93    145.66 o 
  -8  -1   1     2027.04     1733.33     94.57 o 
  -7  -1   1      407.60      401.84     63.79 o 
  -6  -1   1    14157.33    11927.23    355.96 o 
  -5  -1   1     7726.66     6982.14    260.57 o 
  -4  -1   1     2059.44     2068.85     75.67 o 
  -3  -1   1    19533.60    17850.37    509.24 o 
  -2  -1   1    21393.50    18965.10    895.78 o 
  -1  -1   1      302.91      240.12     24.85 o 
   0  -1   1     9184.32     9017.33    399.30 o 
   1  -1   1    33564.60    29652.30   1016.89 o 
   2  -1   1       42.46       65.03     21.00 o 
   3  -1   1     2423.88     2022.18     91.13 o 
   4  -1   1    12115.85    10255.76    617.53 o 
   5  -1   1      428.83      399.56     57.18 o 
   6  -1   1      248.40      220.16     58.74 o 
   7  -1   1      140.64      133.74     61.67 o 
   8  -1   1      185.93      189.77     74.96 o 
   9  -1   1      969.66      997.04    113.93 o 
  10  -1   1      758.64      766.85    113.63 o 
  11  -1   1       20.93       14.59    116.97 o 
 -12   0   1      455.61      791.13    246.80 o 
 -11   0   1      100.53     -108.35    153.28 o 
 -10   0   1     1286.47     1306.14    134.63 o 
  -9   0   1      884.57      923.46    138.43 o 
  -8   0   1        8.75      -31.60     44.32 o 
  -7   0   1      116.51      110.37     55.96 o 
  -6   0   1      189.63      180.69     43.17 o 
  -5   0   1        2.25       23.81     31.38 o 
  -4   0   1       51.81       69.37     25.44 o 
  -3   0   1     1551.04     1648.84     61.87 o 
  -2   0   1      441.28      545.84     29.31 o 
  -1   0   1        7.06       31.75     14.18 o 
   0   0   1      446.47      172.68     17.41 o 
   1   0   1     1707.01     1679.64    108.56 o 
   2   0   1     7700.69     6885.48    382.75 o 
   3   0   1      363.49      273.82     36.36 o 
   4   0   1     1006.33      914.28     69.88 o 
   5   0   1     1862.67     1798.13    125.10 o 
   6   0   1     1912.66     1785.15    114.53 o 
   7   0   1      190.63      188.15     57.29 o 
   8   0   1      487.88      516.72     76.45 o 
   9   0   1     2705.28     2411.96    159.00 o 
  10   0   1      574.43      578.66    100.82 o 
  11   0   1      430.29      397.07    106.65 o 
  12   0   1      574.11     1440.08    436.64 o 
 -11   1   1      904.99     1211.77    282.11 o 
 -10   1   1      104.44       32.36     84.32 o 
  -9   1   1     4576.97     4509.15    257.57 o 
  -8   1   1     5541.67     5813.36    381.51 o 
  -7   1   1      250.64      242.38     81.12 o 
  -6   1   1     9717.81     8800.50    897.20 o 
  -5   1   1    22381.06    18899.05    784.97 o 
  -4   1   1     7639.85     8004.93    347.49 o 
  -3   1   1     5650.16     5454.26    239.40 o 
  -2   1   1    52017.95    57457.37   2297.08 o 
  -1   1   1     4311.15     6152.11    513.08 o 
   0   1   1     1404.30     1667.33     68.14 o 
   1   1   1     8887.20     9562.24    433.13 o 
   2   1   1     7930.90     6765.22    241.03 o 
   3   1   1     6522.45     5463.88    199.35 o 
   4   1   1     6982.03     5986.18    211.73 o 
   5   1   1      447.29      442.28     52.93 o 
   6   1   1     2780.29     2573.29    135.92 o 
   7   1   1     1054.54      898.13    132.52 o 
   8   1   1     1188.23     1121.52     96.26 o 
   9   1   1     5899.79     5450.37    258.85 o 
  10   1   1     2043.12     2085.42    174.92 o 
  11   1   1     1159.12     1461.14    234.20 o 
  12   1   1     1037.78     2544.57    461.59 o 
 -11   2   1     1384.21     2306.39    382.26 o 
 -10   2   1        9.29      -33.48     94.81 o 
  -9   2   1     3630.96     4072.07    255.74 o 
  -8   2   1     7664.31     7954.90    419.02 o 
  -7   2   1     1259.50     1160.88    119.23 o 
  -6   2   1     4927.66     4310.66    422.84 o 
  -5   2   1    25730.06    24329.94    892.02 o 
  -4   2   1    14703.13    14605.41    540.60 o 
  -3   2   1     6259.83     6370.92    249.34 o 
  -2   2   1    60234.82    60991.64   2859.59 o 
  -1   2   1    14248.76    15087.77    712.90 o 
   0   2   1     4906.77     6006.27    488.62 o 
   1   2   1    19644.02    21205.20   1645.42 o 
   2   2   1    39137.03    40833.51   1443.29 o 
   3   2   1    13187.71    12176.83    440.66 o 
   4   2   1     5116.80     4126.27    240.86 o 
   5   2   1     8681.42     7734.98    268.76 o 
   6   2   1      136.22      514.57    135.46 o 
   7   2   1      119.49       92.70     45.56 o 
   8   2   1       22.42       34.89     54.01 o 
   9   2   1       43.84      -62.52     57.70 o 
  10   2   1      331.34      228.45     79.70 o 
  11   2   1      408.64      375.82     83.28 o 
  12   2   1      174.53      453.22    266.53 o 
 -10   3   1      562.55      649.49    143.90 o 
  -9   3   1     4698.45     5380.28    401.82 o 
  -8   3   1     2082.04     2252.38    187.01 o 
  -7   3   1       16.96        8.15     73.03 o 
  -6   3   1     2749.60     2645.32    184.26 o 
  -5   3   1     9751.10    10062.84    487.03 o 
  -4   3   1     1315.46     1221.82    112.29 o 
  -3   3   1       56.44       33.77     43.56 o 
  -2   3   1     8386.35     7607.09    643.15 o 
  -1   3   1     5349.74     4553.51    399.58 o 
   0   3   1     2839.10     3334.53    300.27 o 
   1   3   1     1267.36     1336.28    156.43 o 
   2   3   1     8336.46     7944.10    306.49 o 
   3   3   1     4668.51     4174.75    216.84 o 
   4   3   1     3188.57     2894.62    128.37 o 
   5   3   1    13777.43    13628.36    454.66 o 
   6   3   1    23161.83    20210.70    664.20 o 
   7   3   1    12013.09    11991.30    412.85 o 
   8   3   1       31.94        4.19     48.50 o 
   9   3   1     3329.23     3070.59    209.98 o 
  10   3   1     4316.40     4558.15    202.87 o 
  11   3   1       77.67      -22.72     70.90 o 
  12   3   1     2208.93     3332.54    423.04 o 
 -10   4   1      631.98      679.33    157.60 o 
  -9   4   1     2466.72     2915.05    286.34 o 
  -8   4   1      844.90      961.57    164.23 o 
  -7   4   1      909.68     1249.37    142.53 o 
  -6   4   1     3868.06     3615.38    230.71 o 
  -5   4   1     4105.49     3828.25    232.32 o 
  -4   4   1       53.10        2.69     59.55 o 
  -3   4   1       56.31      493.26    100.14 o 
  -2   4   1      393.99      570.53    140.93 o 
  -1   4   1      276.69      307.89    107.77 o 
   0   4   1     1232.36     1105.24    154.11 o 
   1   4   1     2747.39     2845.83    277.80 o 
   2   4   1     1717.23     1432.89    227.15 o 
   3   4   1    13311.02    12421.66    497.06 o 
   4   4   1    14654.15    13942.05    537.40 o 
   5   4   1     1725.61     1615.92     81.89 o 
   6   4   1     6909.81     5850.76    193.37 o 
   7   4   1    18760.13    17321.39    561.43 o 
   8   4   1     1193.71     1105.69     75.62 o 
   9   4   1     7307.06     7442.60    303.57 o 
  10   4   1    11112.00    12008.02    605.24 o 
  11   4   1     1136.50     1248.72    137.40 o 
  12   4   1     1451.50     2225.90    319.92 o 
  13   4   1     3956.39     6739.78    629.72 o 
  -9   5   1      102.45      162.24    132.06 o 
  -8   5   1        0.43      -25.37    108.35 o 
  -7   5   1       50.00      -32.20     90.49 o 
  -6   5   1       35.27       -9.03     81.41 o 
  -5   5   1     1598.02     1554.11    148.28 o 
  -4   5   1      828.67      769.07    104.76 o 
  -3   5   1       20.41      -56.59     53.81 o 
  -2   5   1       52.99      -16.50    104.12 o 
  -1   5   1     4277.42     4203.59    393.78 o 
   0   5   1      843.12      812.68    158.59 o 
   1   5   1       86.58      152.21    108.52 o 
   2   5   1     5746.15     5864.34    512.25 o 
   3   5   1     6685.98     5967.16    251.25 o 
   4   5   1     2307.46     2198.74    109.94 o 
   5   5   1     2718.20     2751.66    138.40 o 
   6   5   1    10715.09    10337.22    420.91 o 
   7   5   1     5172.01     4804.68    170.41 o 
   8   5   1      568.54      600.07     60.82 o 
   9   5   1     1277.88     1387.87    158.09 o 
  10   5   1     2670.65     3093.91    198.68 o 
  11   5   1      707.53      681.70    185.12 o 
  12   5   1      309.90      527.91    190.01 o 
  13   5   1     1631.93     2983.61    378.11 o 
  -8   6   1      989.17     1217.32    195.23 o 
  -7   6   1       85.54       69.31    118.96 o 
  -6   6   1      400.83      441.44    112.61 o 
  -5   6   1     1169.37     1221.10    164.31 o 
  -4   6   1      661.02      751.49    112.86 o 
  -3   6   1     4793.56     4369.29    280.12 o 
  -2   6   1      201.06      190.34    140.85 o 
  -1   6   1     4297.80     4441.43    428.27 o 
   0   6   1     2870.29     2610.31    288.91 o 
   1   6   1       56.60      132.14    127.67 o 
   2   6   1     5438.17     5162.50    472.12 o 
   3   6   1     9829.70     9371.09    367.09 o 
   4   6   1        8.65       31.97     34.86 o 
   5   6   1     7332.01     6857.67    287.30 o 
   6   6   1     6960.36     7155.17    306.11 o 
   7   6   1      811.51      896.92     93.92 o 
   8   6   1      574.05      625.60     75.06 o 
   9   6   1     2027.82     2071.07    136.21 o 
  10   6   1       18.63      -89.21     67.45 o 
  11   6   1      145.46      154.90    114.14 o 
  12   6   1       21.71       34.65    140.10 o 
  13   6   1      165.28      180.56    172.43 o 
  -7   7   1     1315.84     1501.92    218.44 o 
  -6   7   1      117.30       89.12    118.71 o 
  -5   7   1     1952.61     2073.47    190.01 o 
  -4   7   1     1561.88     1423.09    317.72 o 
  -3   7   1       10.90       -0.54     76.06 o 
  -2   7   1     1558.55     1179.60    237.84 o 
  -1   7   1      119.00       92.35    143.17 o 
   0   7   1       53.15      -67.98    123.61 o 
   1   7   1       36.61       54.22    131.81 o 
   2   7   1       63.18      -40.62    130.32 o 
   3   7   1      597.51      555.33     68.78 o 
   4   7   1      418.27      510.54     88.50 o 
   5   7   1     1544.34     1446.73    100.84 o 
   6   7   1     2136.39     2039.97    128.16 o 
   7   7   1       13.61        7.89     58.89 o 
   8   7   1      139.28      107.34     96.04 o 
   9   7   1      313.50      267.00     74.55 o 
  10   7   1        1.07      -53.41     64.38 o 
  11   7   1      133.01       23.12    159.87 o 
  12   7   1       75.76       30.20    122.20 o 
  -6   8   1     1120.95     1406.75    209.74 o 
  -5   8   1       33.69      -41.60     98.13 o 
  -4   8   1     1718.64     1897.87    327.34 o 
  -3   8   1     3278.58     3588.85    464.83 o 
  -2   8   1       15.19      -76.43    150.05 o 
  -1   8   1     3504.25     3372.67    384.25 o 
   0   8   1    17010.48    14249.96   1187.31 o 
   1   8   1     4743.94     4301.24    439.54 o 
   2   8   1     1185.14      831.91    213.80 o 
   3   8   1    10881.88     7933.81    710.79 o 
   4   8   1     3920.50     3944.47    268.54 o 
   5   8   1       60.86      104.97     52.97 o 
   6   8   1     1200.07     1365.53    113.24 o 
   7   8   1     2714.52     3228.55    203.46 o 
   8   8   1       28.75      119.64     74.67 o 
   9   8   1      694.37     1100.49    141.09 o 
  10   8   1      582.50      832.46    102.16 o 
  11   8   1       46.86       27.83    104.27 o 
  12   8   1       71.09       10.77    119.17 o 
  -5   9   1      432.49      722.32    177.49 o 
  -4   9   1      771.26     1226.03    299.60 o 
  -3   9   1     5032.43     5985.91    802.81 o 
  -2   9   1     2020.80     2454.62    293.84 o 
  -1   9   1      312.52      228.64    198.30 o 
   0   9   1     8663.88     7822.55    713.61 o 
   1   9   1     8492.00     6695.51    627.48 o 
   2   9   1      396.66      442.94    203.77 o 
   3   9   1    18289.70    11097.73    963.64 o 
   4   9   1    11007.29     7811.86    725.88 o 
   5   9   1      541.09      381.35    199.96 o 
   6   9   1     3924.13     4757.31    333.72 o 
   7   9   1     6327.08     8489.32    794.77 o 
   8   9   1      675.69     1033.42    206.57 o 
   9   9   1     1617.16     2192.39    536.00 o 
  10   9   1     1990.07     2812.63    570.86 o 
  11   9   1      301.66      347.63    142.01 o 
  12   9   1       15.46      -11.06    111.58 o 
  -4  10   1      235.91      190.76    150.38 o 
  -3  10   1      891.67     1387.35    461.72 o 
  -2  10   1      468.47      648.58    257.24 o 
  -1  10   1     1054.88      731.02    253.18 o 
   0  10   1     1979.71     1175.95    269.01 o 
   1  10   1     2241.97     1348.55    276.81 o 
   2  10   1      443.73      249.04    205.76 o 
   3  10   1     1886.85      889.20    259.07 o 
   4  10   1     2297.09     1233.07    284.02 o 
   5  10   1     1161.31      490.77    231.79 o 
   6  10   1      254.80      -79.50    217.78 o 
   7  10   1     2025.19      909.51    309.64 o 
   8  10   1     2773.96     1510.71    367.83 o 
   9  10   1        0.38      -22.80    259.40 o 
  -3  11   1      389.53      517.88    153.80 o 
  -2  11   1       96.34       18.18    118.94 o 
  -1  11   1      786.90     1315.39    212.72 o 
   0  11   1      820.36      382.75    218.03 o 
   1  11   1        7.25       27.11    179.56 o 
   2  11   1      345.34      169.95    211.32 o 
   3  11   1      148.31      -23.71    208.50 o 
   4  11   1       25.43      -94.18    216.45 o 
   5  11   1      523.11      246.80    239.17 o 
   6  11   1      560.42      -17.74    249.62 o 
   7  11   1        4.07      -19.07    261.64 o 
   8  11   1      522.17       92.19    294.55 o 
   9  11   1     1259.44      545.49    333.68 o 
  -1  12   1      455.28      647.80    359.92 o 
   0  12   1      162.76       59.19    209.49 o 
   1  12   1      119.12        6.71    205.93 o 
   2  12   1       96.66       71.05    211.90 o 
   3  12   1      217.30      -51.07    214.22 o 
   4  12   1       49.43     -211.48    211.40 o 
   5  12   1        1.14      -39.96    241.41 o 
   6  12   1       37.92     -158.34    273.16 o 
   7  12   1       22.04       36.64    296.70 o 
   8  12   1       67.38     -104.79    293.22 o 
   9  12   1      431.84      -38.05    313.28 o 
   2  13   1        2.92     -106.45    214.55 o 
   3  13   1       45.96     -275.98    210.15 o 
   4  13   1        2.50     -263.96    218.11 o 
   5  13   1      168.16      -53.14    255.50 o 
   6  13   1       20.86     -274.40    275.40 o 
   7  13   1      260.71      153.70    310.63 o 
   8  13   1      152.54      -21.14    323.31 o 
  -6 -12   2     1320.38      454.96    356.23 o 
  -5 -12   2       63.97       51.48    323.07 o 
  -4 -12   2     2563.57      660.72    352.99 o 
  -2 -12   2       12.46      -23.45    121.15 o 
  -1 -12   2      858.09     2514.89    286.59 o 
  -6 -11   2     1446.46      243.98    314.69 o 
  -5 -11   2        1.69      107.69    299.02 o 
  -4 -11   2     1989.41      347.52    304.08 o 
  -3 -11   2     2696.56      510.34    308.23 o 
  -2 -11   2      406.62      564.80    617.53 o 
  -1 -11   2       17.78      -44.14    112.58 o 
   1 -11   2     1544.81     3236.46    332.43 o 
   2 -11   2       19.84     -212.14    141.43 o 
 -11 -10   2      296.42      379.73    143.79 o 
 -10 -10   2       96.76       79.77    110.62 o 
  -9 -10   2       93.77      129.07    107.36 o 
  -8 -10   2      255.80      536.02    203.27 o 
  -7 -10   2       18.73      183.63    128.58 o 
  -6 -10   2       13.74       40.29    262.71 o 
  -5 -10   2       14.31     -230.96    254.59 o 
  -4 -10   2        1.58      -67.90    246.71 o 
  -3 -10   2      214.94     -128.75    245.14 o 
  -2 -10   2      226.60     -113.33    243.07 o 
  -1 -10   2      260.11      311.69    279.63 o 
   0 -10   2        1.97       33.55    103.03 o 
   2 -10   2     1534.21     2538.43    287.17 o 
   3 -10   2        4.72      -18.49    127.58 o 
 -11  -9   2      219.09      521.04    137.93 o 
 -10  -9   2       62.46       10.89    101.63 o 
  -9  -9   2      582.33      901.92    133.36 o 
  -8  -9   2      851.58     1339.14    391.63 o 
  -7  -9   2       30.66       15.38     80.31 o 
  -6  -9   2     1153.02     1479.62    170.86 o 
  -5  -9   2     1338.08     1222.78    518.22 o 
  -4  -9   2      133.79       52.48    149.93 o 
  -3  -9   2      390.11      526.92    240.45 o 
  -2  -9   2      118.47      -23.91    200.04 o 
  -1  -9   2      195.24      261.86    139.07 o 
   0  -9   2      237.24      338.73    189.43 o 
   1  -9   2      345.65      308.20    220.19 o 
   2  -9   2      833.75     1147.15    558.26 o 
   3  -9   2      246.29      301.35    137.78 o 
   4  -9   2      340.05      413.18    147.81 o 
   5  -9   2      983.64     1824.99    242.24 o 
 -12  -8   2      326.80      370.34    230.63 o 
 -11  -8   2      165.59       93.01    116.08 o 
 -10  -8   2     1039.76     1281.85    161.71 o 
  -9  -8   2      774.29     1133.68    240.25 o 
  -8  -8   2      267.99      318.42     94.14 o 
  -7  -8   2      312.68      355.98     94.51 o 
  -6  -8   2     1014.70     1108.11    371.98 o 
  -5  -8   2     1130.84     1127.62    232.88 o 
  -4  -8   2      179.38       12.31    107.52 o 
  -3  -8   2       86.88       89.16     75.65 o 
  -2  -8   2      136.13       94.35    218.32 o 
  -1  -8   2       27.17      -75.30     76.80 o 
   0  -8   2       27.17       30.71     99.31 o 
   1  -8   2       42.58      -31.21     85.93 o 
   2  -8   2       41.15      -91.02    108.06 o 
   3  -8   2     1078.76      996.84    505.86 o 
   4  -8   2      312.96      312.29    132.64 o 
   5  -8   2       77.96       27.03    115.56 o 
   6  -8   2        1.65       18.65    118.71 o 
 -12  -7   2     1287.44     1575.82    365.64 o 
 -11  -7   2     1213.13     1706.28    372.97 o 
 -10  -7   2     5312.97     6801.36    804.93 o 
  -9  -7   2     2028.89     2310.98    494.59 o 
  -8  -7   2      247.47      325.15    134.67 o 
  -7  -7   2     2112.93     2402.58    170.79 o 
  -6  -7   2     2478.02     2631.19    390.92 o 
  -5  -7   2       89.15       13.66     56.48 o 
  -4  -7   2     1074.67     1169.18    146.63 o 
  -3  -7   2      338.42      257.55     77.84 o 
  -2  -7   2       60.37       96.77     96.99 o 
  -1  -7   2      307.44      330.03    218.49 o 
   0  -7   2      633.59      648.86    142.30 o 
   1  -7   2       14.76      -63.08    104.66 o 
   2  -7   2      616.87      586.16    150.34 o 
   3  -7   2     2066.05     1094.54    240.00 o 
   4  -7   2      152.43      183.29    110.26 o 
   5  -7   2     1006.44     1163.52    177.57 o 
   6  -7   2     1769.01     2024.86    230.30 o 
   7  -7   2      419.36      623.17    151.05 o 
 -12  -6   2     1392.89     1758.93    246.01 o 
 -11  -6   2        6.76       35.16    103.65 o 
 -10  -6   2     2982.31     3444.16    458.69 o 
  -9  -6   2     5292.61     5796.54    544.58 o 
  -8  -6   2      367.97      542.74    101.91 o 
  -7  -6   2      886.96     1079.34    117.08 o 
  -6  -6   2     7469.13     7444.22    455.13 o 
  -5  -6   2     6705.07     6351.66    310.76 o 
  -4  -6   2      420.71      493.73     64.64 o 
  -3  -6   2     3848.20     3841.53    224.92 o 
  -2  -6   2     2625.37     2173.45    159.03 o 
  -1  -6   2     2182.18     2094.44    160.70 o 
   0  -6   2      237.64      273.46     98.20 o 
   1  -6   2     2738.05     2640.51    179.90 o 
   2  -6   2     4878.15     4640.69    268.14 o 
   3  -6   2     2081.60     2074.68    159.79 o 
   4  -6   2      747.06      786.67    114.15 o 
   5  -6   2     1326.79     1605.46    190.92 o 
   6  -6   2      718.23      794.86    147.48 o 
   7  -6   2       31.65      -14.76     99.48 o 
   8  -6   2      565.51      642.24    157.60 o 
 -12  -5   2      154.08       46.81    120.78 o 
 -11  -5   2      161.85      248.18    187.02 o 
 -10  -5   2      353.39      329.08    114.89 o 
  -9  -5   2      605.50      704.66    119.79 o 
  -8  -5   2     4497.01     4468.85    298.53 o 
  -7  -5   2     3201.12     3004.19    142.21 o 
  -6  -5   2     3922.70     4589.01    246.60 o 
  -5  -5   2    13032.08    12588.31    568.08 o 
  -4  -5   2    11488.90    10797.25    488.51 o 
  -3  -5   2     1653.10     1425.71     93.91 o 
  -2  -5   2    35718.19    34918.99   1651.87 o 
  -1  -5   2    22021.62    20991.10   1012.02 o 
   0  -5   2      829.35     1197.53    180.02 o 
   1  -5   2    19313.93    17940.69    841.36 o 
   2  -5   2    20473.27    17849.73    836.15 o 
   3  -5   2     5338.40     4520.13    255.72 o 
   4  -5   2     2909.40     2598.09    176.48 o 
   5  -5   2     6709.81     6441.50    430.67 o 
   6  -5   2     1109.82     1142.21    158.26 o 
   7  -5   2      626.78      710.79    141.18 o 
   8  -5   2     1941.95     2065.15    240.41 o 
   9  -5   2      515.47      782.17    184.70 o 
 -12  -4   2      571.21      723.22    219.40 o 
 -11  -4   2        1.89     -108.81    115.03 o 
 -10  -4   2      265.00       73.76     95.09 o 
  -9  -4   2      135.04       69.25     88.24 o 
  -8  -4   2      783.25      731.88    110.43 o 
  -7  -4   2     4619.41     4513.34    187.89 o 
  -6  -4   2     1380.26     1246.72    113.36 o 
  -5  -4   2     7259.38     6115.95    296.88 o 
  -4  -4   2    10574.21     9738.83    442.20 o 
  -3  -4   2       78.83       -5.70     35.00 o 
  -2  -4   2    11543.17    10296.13    406.65 o 
  -1  -4   2    24655.99    22590.74   1289.36 o 
   0  -4   2     5145.37     4799.52    246.39 o 
   1  -4   2    19027.14    18277.95    846.61 o 
   2  -4   2    27178.22    23512.14   1085.17 o 
   3  -4   2     6524.18     5489.59    288.46 o 
   4  -4   2     1166.25      942.22    100.58 o 
   5  -4   2     9534.29     8238.01    409.15 o 
   6  -4   2     4545.62     4148.12    307.98 o 
   7  -4   2      238.18       80.66     93.18 o 
   8  -4   2     1481.24     1496.53    200.79 o 
   9  -4   2     1841.25     2722.72    288.16 o 
 -12  -3   2      334.08      204.22    153.99 o 
 -11  -3   2       47.83      -70.73    100.66 o 
 -10  -3   2      225.73      154.87    101.60 o 
  -9  -3   2        7.53      -71.22     74.77 o 
  -8  -3   2       59.75       14.37     35.51 o 
  -7  -3   2     1062.20      951.48     60.24 o 
  -6  -3   2       95.03       95.02     35.57 o 
  -5  -3   2        0.39      -57.69     38.46 o 
  -4  -3   2      846.25      726.03     73.30 o 
  -3  -3   2     1003.07      922.87     75.43 o 
  -2  -3   2       31.71       99.60     35.99 o 
  -1  -3   2      246.47      265.49     54.34 o 
   0  -3   2       55.17       17.51     36.53 o 
   1  -3   2      136.67      207.92     47.50 o 
   2  -3   2     3329.47     3440.39    184.25 o 
   3  -3   2      472.33      397.98     51.52 o 
   4  -3   2     1899.45     1375.34     87.59 o 
   5  -3   2       38.01       78.26     45.76 o 
   6  -3   2     1293.74     1090.41    104.14 o 
   7  -3   2     1050.44      918.38    146.49 o 
   8  -3   2        6.93      -72.79    104.46 o 
   9  -3   2     1859.49     1879.78    230.96 o 
  10  -3   2     3674.09     4829.32    405.55 o 
 -12  -2   2      250.33      251.97    136.51 o 
 -11  -2   2      193.53      206.34    118.70 o 
 -10  -2   2       93.97      -32.43     93.64 o 
  -9  -2   2      637.42      598.15    116.01 o 
  -8  -2   2      573.07      593.75     54.84 o 
  -7  -2   2     4304.48     3969.44    139.66 o 
  -6  -2   2     1642.27     1298.30     64.32 o 
  -5  -2   2      391.89      385.90     34.46 o 
  -4  -2   2    18507.17    16695.41   1381.84 o 
  -3  -2   2    16250.41    14930.90   1416.66 o 
  -2  -2   2        3.25       20.85     28.77 o 
  -1  -2   2    32573.79    31178.04   1039.51 o 
   0  -2   2    15621.21    15210.71    682.96 o 
   1  -2   2      643.04      633.41     59.35 o 
   2  -2   2    10408.25     8583.77    520.01 o 
   3  -2   2     4762.60     3731.48    153.35 o 
   4  -2   2     2779.92     2301.40    107.95 o 
   5  -2   2     3035.54     2214.42    111.79 o 
   6  -2   2     2023.32     1546.72    100.78 o 
   7  -2   2      602.22      559.25     90.69 o 
   8  -2   2     1171.38     1343.33    128.30 o 
   9  -2   2        2.69       27.63     84.01 o 
  10  -2   2     1279.11     1616.82    217.04 o 
  11  -2   2      978.05     1434.27    221.18 o 
 -12  -1   2      953.86      758.18    239.29 o 
 -11  -1   2     2157.16     1968.33    217.19 o 
 -10  -1   2      117.88      -19.56     96.03 o 
  -9  -1   2      127.44      -29.71     93.33 o 
  -8  -1   2     4659.69     3872.01    146.06 o 
  -7  -1   2     3169.52     2703.53    109.73 o 
  -6  -1   2      174.35      152.22     33.80 o 
  -5  -1   2     6960.48     6184.84    191.38 o 
  -4  -1   2    13459.17    12181.27    353.64 o 
  -3  -1   2     7324.01     6582.77    310.30 o 
  -2  -1   2      513.88      476.65     47.14 o 
  -1  -1   2    36350.61    41383.34   1312.69 o 
   0  -1   2    20518.56    20084.88   3173.54 o 
   1  -1   2       58.47       52.35     22.51 o 
   2  -1   2     3161.07     2471.78    240.79 o 
   3  -1   2     8382.95     7127.93    410.57 o 
   4  -1   2      479.69      315.15     50.45 o 
   5  -1   2     2149.84     1831.38     99.87 o 
   6  -1   2     3850.54     3532.19    200.83 o 
   7  -1   2      831.74      558.69    114.28 o 
   8  -1   2       56.91       13.34     66.32 o 
   9  -1   2        0.71      -35.93     72.74 o 
  10  -1   2       62.01       32.11     83.94 o 
  11  -1   2       12.26      170.65    101.77 o 
 -12   0   2      984.56     1296.24    269.10 o 
 -11   0   2     6583.00     6658.16    520.29 o 
 -10   0   2     2699.45     2653.96    239.11 o 
  -9   0   2     1998.35     1688.88    121.82 o 
  -8   0   2    12431.26    10540.71    397.34 o 
  -7   0   2     8720.76     7685.35    296.73 o 
  -6   0   2     1208.33     1175.65    105.22 o 
  -5   0   2    32924.53    29456.63   1002.17 o 
  -4   0   2    23475.32    20848.96    993.17 o 
  -3   0   2       10.93       31.54     21.00 o 
  -2   0   2     5207.42     5465.12    249.30 o 
  -1   0   2     7650.76     8659.79   1165.30 o 
   0   0   2    13835.50    19435.66    736.80 o 
   1   0   2     3817.47     4734.37    225.70 o 
   2   0   2     3183.54     3634.29    261.18 o 
   3   0   2       12.76      -10.99     28.34 o 
   4   0   2        2.62       29.20     33.63 o 
   5   0   2      892.69      832.10     73.28 o 
   6   0   2      481.69      358.82     60.67 o 
   7   0   2     6066.36     5220.42    283.36 o 
   8   0   2     1516.72     1201.75    105.84 o 
   9   0   2      824.66      871.71    102.70 o 
  10   0   2      983.52     1237.50    127.49 o 
  11   0   2     1885.47     2259.73    175.70 o 
 -11   1   2     4065.12     4234.26    436.47 o 
 -10   1   2     2443.15     2896.07    334.26 o 
  -9   1   2      155.66      110.61     71.34 o 
  -8   1   2     7976.12     7707.24    312.86 o 
  -7   1   2     9832.35     8812.72    339.21 o 
  -6   1   2       67.32       66.34     44.33 o 
  -5   1   2    14234.93    13010.91    505.67 o 
  -4   1   2    27991.52    26972.44    913.94 o 
  -3   1   2     1899.01     1771.03     81.44 o 
  -1   1   2    55544.81    70493.89   2977.41 o 
   0   1   2    23409.99    36733.34   1366.08 o 
   1   1   2      314.11      385.50     37.94 o 
   2   1   2      425.66      517.23     45.22 o 
   3   1   2      259.47      230.81     29.79 o 
   4   1   2      992.58      817.11     65.80 o 
   5   1   2        9.39      -11.16     39.09 o 
   6   1   2     1129.16     1053.76     86.59 o 
   7   1   2     6805.44     6018.40    292.35 o 
   8   1   2     5961.42     5244.86    248.58 o 
   9   1   2       55.35       -7.47     63.72 o 
  10   1   2     1306.12     1486.86    130.17 o 
  11   1   2     2302.27     2777.26    190.52 o 
  12   1   2      917.06     1106.43    137.68 o 
 -11   2   2       70.65      -26.03    178.57 o 
 -10   2   2       60.75       59.11    169.53 o 
  -9   2   2        3.38      -18.63     76.37 o 
  -8   2   2        0.72       -9.54     62.57 o 
  -7   2   2       87.05      132.72     60.64 o 
  -6   2   2       30.25       -0.62     51.12 o 
  -5   2   2        5.66      -48.66     41.95 o 
  -4   2   2     5823.49     5699.21    424.15 o 
  -3   2   2     4360.04     3857.47    224.45 o 
  -2   2   2    12486.46    15586.60    692.72 o 
  -1   2   2     8056.52    10622.70    532.23 o 
   0   2   2    12043.85    16237.55    612.64 o 
   1   2   2    18332.57    23178.33   1799.95 o 
   2   2   2     1549.23     1756.83    116.35 o 
   3   2   2    31025.08    29116.17   1001.23 o 
   4   2   2    25816.30    20745.69    715.09 o 
   5   2   2     8223.28     7268.77    303.44 o 
   6   2   2     6067.13     6660.38    285.41 o 
   7   2   2    17236.63    16193.96    644.28 o 
   8   2   2     7148.40     6292.84    284.12 o 
   9   2   2     1742.57     1645.24    127.25 o 
  10   2   2     2980.12     2820.57    178.06 o 
  11   2   2     3180.44     3280.67    201.33 o 
  12   2   2      200.42      196.04    114.78 o 
 -10   3   2     2069.10     2656.82    384.66 o 
  -9   3   2      409.94      482.41    106.44 o 
  -8   3   2     1465.76     1708.11    139.59 o 
  -7   3   2     4123.50     3982.31    206.50 o 
  -6   3   2     2033.02     2051.35    141.94 o 
  -5   3   2     2519.79     2539.57    141.62 o 
  -4   3   2     7801.23     8515.44    335.69 o 
  -3   3   2      184.86      222.51     74.46 o 
  -2   3   2     4770.94     4907.51    304.79 o 
  -1   3   2     1033.78     1060.49     86.08 o 
   0   3   2     4444.27     5487.72    473.20 o 
   1   3   2    20546.36    23551.05   1838.25 o 
   2   3   2    13288.83    14597.32   1155.06 o 
   3   3   2     1479.91     1558.17    105.78 o 
   4   3   2    17318.28    16096.15    735.01 o 
   5   3   2     1974.87     1536.90     87.22 o 
   6   3   2     7901.20     8386.39    350.24 o 
   7   3   2    24404.85    26867.15   1490.89 o 
   8   3   2    11232.04    11637.75    480.71 o 
   9   3   2      941.16      890.22     96.56 o 
  10   3   2     3957.70     3848.35    208.80 o 
  11   3   2     2805.48     3322.98    202.64 o 
  12   3   2      147.63      120.31    109.81 o 
 -10   4   2     1433.59     1939.97    357.88 o 
  -9   4   2     1234.22     1506.00    170.15 o 
  -8   4   2      298.41      346.37     97.06 o 
  -7   4   2     6421.58     6500.41    361.78 o 
  -6   4   2     2210.14     2075.16    168.54 o 
  -5   4   2        2.21      -33.37     69.02 o 
  -4   4   2     1584.12     1504.24    151.87 o 
  -3   4   2     1862.74     1619.23    242.73 o 
  -2   4   2      129.08      127.67    123.85 o 
  -1   4   2     2148.83     2315.59    262.96 o 
   0   4   2     2843.50     3113.27    303.34 o 
   1   4   2      474.98      558.51    122.86 o 
   2   4   2       16.21      -12.98     25.23 o 
   3   4   2      887.87      801.32    128.66 o 
   4   4   2        3.35       70.97     40.40 o 
   5   4   2       13.33       57.45    112.75 o 
   6   4   2      219.10      211.19     45.87 o 
   7   4   2      208.92      154.56     59.61 o 
   8   4   2      150.75      128.42     60.65 o 
   9   4   2       98.53      478.71     88.00 o 
  10   4   2      249.82       73.55     77.12 o 
  11   4   2      532.90      623.24     90.95 o 
  12   4   2      183.14      385.10    118.57 o 
  -9   5   2       69.08       83.99     81.27 o 
  -8   5   2      449.40      447.56    146.24 o 
  -7   5   2     2278.65     2321.46    173.15 o 
  -6   5   2     1444.91     1521.43    156.17 o 
  -5   5   2      683.20      670.83    110.65 o 
  -4   5   2       11.59      -33.17     61.83 o 
  -3   5   2     1147.31      849.90    215.29 o 
  -2   5   2     5866.74     6603.74    603.44 o 
  -1   5   2     2999.30     3502.16    361.45 o 
   0   5   2       66.87      -68.48    106.03 o 
   1   5   2     5965.69     6094.64    534.30 o 
   2   5   2    14101.81    15789.19   1268.80 o 
   3   5   2      729.59      689.57     56.49 o 
   4   5   2    10716.92    10234.06    405.19 o 
   5   5   2    11603.63    12106.34    481.95 o 
   6   5   2     1120.92     1900.63    288.15 o 
   7   5   2     5427.96     5256.04    211.03 o 
   8   5   2     5353.22     5649.02    200.67 o 
   9   5   2      489.22      471.81     69.79 o 
  10   5   2     1451.99     1700.92    118.38 o 
  11   5   2     1565.02     2009.57    136.79 o 
  12   5   2        0.02     -122.36    168.70 o 
  13   5   2      283.31      762.69    284.43 o 
  -8   6   2      255.20      339.40    182.42 o 
  -7   6   2     1489.62     1650.08    160.52 o 
  -6   6   2      623.92      616.03    127.23 o 
  -5   6   2      447.08      316.36    100.71 o 
  -4   6   2       19.41        2.35     73.12 o 
  -3   6   2     3287.56     2967.45    369.90 o 
  -2   6   2     8616.91    10037.59    872.53 o 
  -1   6   2     1831.40     1700.72    243.31 o 
   0   6   2      460.62      467.07    152.46 o 
   1   6   2    13458.73    14090.04   1149.92 o 
   2   6   2    11232.38    12260.17   1010.81 o 
   3   6   2       30.70      -50.45     38.67 o 
   4   6   2     7832.62     6955.59    283.99 o 
   5   6   2    16594.20    16284.05    635.59 o 
   6   6   2     2166.72     2341.17    148.14 o 
   7   6   2     3164.60     3183.51    176.98 o 
   8   6   2     7635.74     7816.40    307.69 o 
   9   6   2     1261.99     1530.70     96.90 o 
  10   6   2      168.05      155.23     65.10 o 
  11   6   2     2713.07     3646.11    238.32 o 
  12   6   2      758.37     1185.32    246.30 o 
  13   6   2        6.47      -55.38    177.41 o 
  -7   7   2      533.80      640.74    168.12 o 
  -6   7   2     4800.35     5564.41    340.20 o 
  -5   7   2     1550.24     1799.04    345.20 o 
  -4   7   2      225.13      327.20    103.81 o 
  -3   7   2     5292.45     6997.02    674.15 o 
  -2   7   2     9713.77     9709.63    855.46 o 
  -1   7   2      646.58      408.37    182.30 o 
   0   7   2     7739.60     8618.07    754.23 o 
   1   7   2    15215.12    15364.65   1259.77 o 
   2   7   2     3488.98     3449.52    361.78 o 
   3   7   2      945.76      870.21    194.32 o 
   4   7   2     9603.58     9378.30    372.69 o 
   5   7   2     5414.67     5520.87    240.93 o 
   6   7   2       47.56       34.25     54.04 o 
   7   7   2     1851.75     1886.60    134.04 o 
   8   7   2     1834.33     2072.56    148.12 o 
   9   7   2      884.15      996.31     99.80 o 
  10   7   2      262.67      295.55     86.90 o 
  11   7   2      434.26      496.10    143.63 o 
  12   7   2      565.21      963.56    211.40 o 
  -7   8   2       38.07      -39.79    135.29 o 
  -6   8   2     2114.75     2535.86    275.15 o 
  -5   8   2     2624.69     3195.30    244.32 o 
  -4   8   2        4.16      -87.09     89.18 o 
  -3   8   2     6984.98     7687.97    420.65 o 
  -2   8   2     3024.70     3379.38    407.21 o 
  -1   8   2     1025.01      996.97    248.29 o 
   0   8   2     3524.39     3957.87    427.44 o 
   1   8   2    12040.74    12468.08   1055.58 o 
   2   8   2     2908.71     2494.91    310.80 o 
   3   8   2     1588.17     1484.84    237.10 o 
   4   8   2     6824.45     7104.25    768.83 o 
   5   8   2     2172.95     2197.64    195.54 o 
   6   8   2      173.63      176.34     60.76 o 
   7   8   2     2101.15     2531.41    156.98 o 
   8   8   2      672.40     1100.67    152.53 o 
   9   8   2      557.32      688.43    128.87 o 
  10   8   2      222.26      156.66     78.11 o 
  11   8   2       18.04       38.05    128.75 o 
  12   8   2      646.52      935.62    208.25 o 
  -5   9   2       32.70       -8.77    125.22 o 
  -4   9   2        0.22     -101.32    117.14 o 
  -3   9   2       60.62       40.08    118.55 o 
  -2   9   2       38.85        5.89    210.40 o 
  -1   9   2        7.18     -101.22    187.02 o 
   0   9   2      476.48      291.89    211.23 o 
   1   9   2      200.54      280.95    188.60 o 
   2   9   2      346.54      195.40    175.83 o 
   3   9   2      393.50      276.31    195.48 o 
   4   9   2      740.15      368.91    197.30 o 
   5   9   2      440.50      303.34    195.32 o 
   6   9   2      838.72      630.38    228.23 o 
   7   9   2        1.93      -55.13    111.13 o 
   8   9   2     1111.71     1425.63    234.22 o 
   9   9   2     2067.62     3002.25    421.47 o 
  10   9   2      796.75      952.43    119.77 o 
  11   9   2      128.29      117.72    131.56 o 
  12   9   2     1347.67     2216.03    278.22 o 
  -4  10   2      929.22     1202.39    214.67 o 
  -3  10   2      135.47      205.18    168.91 o 
  -2  10   2     2767.36     3001.35    409.45 o 
  -1  10   2     1724.27     1310.67    316.68 o 
   0  10   2      870.86      740.80    260.56 o 
   1  10   2     1745.75     1199.33    288.00 o 
   2  10   2     1393.14      874.28    239.58 o 
   3  10   2       11.95     -118.13    179.90 o 
   4  10   2      851.44      418.82    217.78 o 
   5  10   2     1059.85      406.71    228.23 o 
   6  10   2      444.05      340.31    232.87 o 
   7  10   2     1471.52      841.11    302.42 o 
   8  10   2       71.07       62.09    249.20 o 
   9  10   2      839.70      594.98    304.99 o 
  -3  11   2       29.68      142.16    130.31 o 
  -2  11   2     2126.97     1681.57    375.79 o 
  -1  11   2     2754.41     1781.21    361.03 o 
   0  11   2      175.67       76.52    214.96 o 
   1  11   2     1582.41      880.00    265.45 o 
   2  11   2     1041.85      407.62    226.82 o 
   3  11   2       42.34       19.48    194.57 o 
   4  11   2      237.02       59.11    218.03 o 
   5  11   2     2945.70      820.64    268.85 o 
   6  11   2      907.68      202.03    237.93 o 
   7  11   2       26.04      -58.36    256.74 o 
   8  11   2       63.45     -298.53    255.00 o 
   9  11   2        0.73     -268.19    290.49 o 
  10  11   2        5.77     -224.99    278.38 o 
  -1  12   2      563.82      307.07    265.62 o 
   0  12   2      158.34      240.58    231.96 o 
   1  12   2       50.28      181.55    216.54 o 
   2  12   2      681.85      443.77    245.22 o 
   3  12   2      888.52      453.14    245.55 o 
   4  12   2      325.83       43.11    221.59 o 
   5  12   2       52.06     -329.78    219.85 o 
   6  12   2      532.67        2.32    246.05 o 
   7  12   2      873.26      170.61    283.36 o 
   8  12   2        3.20       11.94    298.61 o 
   9  12   2      585.63       86.80    337.41 o 
  10  12   2     1246.86      715.35    382.42 o 
   1  13   2        6.54      -89.78    223.34 o 
   2  13   2       69.18      -14.34    241.49 o 
   3  13   2      563.09      119.79    234.28 o 
   4  13   2      333.85      -86.30    238.67 o 
   5  13   2       74.33     -267.69    234.44 o 
   6  13   2     1560.71      228.81    283.69 o 
   7  13   2     1382.70      621.10    346.53 o 
   8  13   2      484.39      161.57    330.36 o 
  -5 -12   3       22.80     -403.73    313.37 o 
  -4 -12   3       20.04     -109.15    185.37 o 
  -3 -12   3      150.31      144.23    201.24 o 
  -2 -12   3       99.76      121.40    330.20 o 
  -5 -11   3      457.25      -44.93    304.08 o 
  -4 -11   3       66.08      124.87    338.53 o 
  -3 -11   3      255.48      541.71    517.34 o 
  -2 -11   3        0.64     -144.72    164.31 o 
  -1 -11   3      262.76      324.96    422.01 o 
   0 -11   3      234.83      262.96    385.16 o 
   1 -11   3        2.37     -121.37    140.93 o 
 -10 -10   3       99.97      127.27    119.41 o 
  -9 -10   3     2209.40     2515.72    286.34 o 
  -8 -10   3     2951.79     3152.15    307.65 o 
  -7 -10   3       71.92        5.24     87.38 o 
  -6 -10   3     2013.63     2566.12    253.51 o 
  -4 -10   3      299.79     -181.14    265.45 o 
  -3 -10   3      743.92     1051.05    627.35 o 
  -2 -10   3      997.49       70.38    306.07 o 
  -1 -10   3      140.59      192.27    196.56 o 
   0 -10   3      451.88      544.44    461.59 o 
   1 -10   3       53.27        3.22    119.61 o 
   2 -10   3       25.12      -98.24    133.06 o 
   3 -10   3        3.48      -90.78    135.13 o 
 -11  -9   3      448.91      739.68    149.87 o 
 -10  -9   3        0.31       12.63    100.83 o 
  -9  -9   3     1008.00     1388.61    390.71 o 
  -8  -9   3     2267.71     2033.65    244.06 o 
  -7  -9   3      155.91      286.93     90.85 o 
  -6  -9   3        1.98      -91.21     74.73 o 
  -5  -9   3     1497.58     1694.42    200.12 o 
  -3  -9   3      891.76     1161.28    508.56 o 
  -2  -9   3      633.87      890.89    329.80 o 
  -1  -9   3     4250.85     6096.42    315.35 o 
   0  -9   3      769.32     1738.56    157.35 o 
   1  -9   3        5.14       56.93    123.61 o 
   2  -9   3     1538.02     2482.14    265.62 o 
   3  -9   3     2223.99     3501.50    324.72 o 
   4  -9   3      386.00      395.77    161.66 o 
 -11  -8   3        3.09      -63.36    108.66 o 
 -10  -8   3      281.21      212.43    113.63 o 
  -9  -8   3      468.89      629.07    123.32 o 
  -8  -8   3      626.03      563.22    177.45 o 
  -7  -8   3       66.31       14.45     76.95 o 
  -6  -8   3      196.29      193.74     94.47 o 
  -5  -8   3      283.10      313.01     87.36 o 
  -4  -8   3     1691.96     1541.47    645.51 o 
  -3  -8   3     5201.71     2935.45    406.88 o 
  -2  -8   3      273.84      175.09     91.19 o 
  -1  -8   3     3723.69     4393.45    243.28 o 
   0  -8   3     7786.62    11218.60    845.51 o 
   1  -8   3      417.02      594.50    233.82 o 
   3  -8   3     7027.27     9198.54    605.84 o 
   4  -8   3     3547.34     5766.77    431.50 o 
   5  -8   3      301.67      329.53    133.22 o 
 -12  -7   3       11.13      -91.09    140.06 o 
 -11  -7   3        3.43      -21.79    105.85 o 
 -10  -7   3       19.19      -24.09     99.49 o 
  -9  -7   3      240.06      254.77    104.78 o 
  -8  -7   3      920.19     1051.01    226.90 o 
  -7  -7   3        7.38      -98.48     65.66 o 
  -6  -7   3      393.48      412.10    117.31 o 
  -5  -7   3     1090.57     1087.24    113.71 o 
  -4  -7   3     2529.13     2844.09    240.33 o 
  -3  -7   3     1244.59      493.26    219.77 o 
  -2  -7   3        3.53       14.07     55.97 o 
  -1  -7   3     2231.72     2824.20    175.82 o 
   0  -7   3     2906.43     2299.59    338.49 o 
   1  -7   3       89.92       58.72    100.81 o 
   2  -7   3     1973.06     2008.37    815.17 o 
   3  -7   3     5084.13     5289.01    385.41 o 
   4  -7   3     3510.65     4351.90    342.71 o 
   5  -7   3      184.84      261.39    122.11 o 
   6  -7   3     2380.92     2773.21    265.03 o 
   7  -7   3     1519.82     2121.85    240.25 o 
 -12  -6   3      669.96      635.67    228.77 o 
 -11  -6   3       37.88      -44.75    100.86 o 
 -10  -6   3      193.75      232.15    109.92 o 
  -9  -6   3      231.65      247.66    103.16 o 
  -8  -6   3      686.98      642.23    139.44 o 
  -7  -6   3     1195.86     1392.92    220.89 o 
  -6  -6   3      810.27      688.49     93.97 o 
  -5  -6   3     1521.56     1577.78    149.43 o 
  -4  -6   3     5725.83     6326.35    314.66 o 
  -3  -6   3      694.06      712.63    104.57 o 
  -2  -6   3     2473.15     2302.31    130.39 o 
  -1  -6   3     6232.23     7213.64    297.36 o 
   0  -6   3      161.19       87.20    119.42 o 
   1  -6   3     1583.96     1466.26    379.11 o 
   2  -6   3     3050.19     2696.80    227.94 o 
   3  -6   3      134.74      124.18     82.77 o 
   4  -6   3       16.31      -11.27     86.38 o 
   5  -6   3      227.25      237.76    107.61 o 
   6  -6   3      767.15      864.16    152.37 o 
   7  -6   3      141.02      189.68    117.97 o 
   8  -6   3       56.99       -8.37    128.00 o 
 -12  -5   3     1290.35     1511.77    355.02 o 
 -11  -5   3     1649.87     1989.49    311.87 o 
 -10  -5   3       76.41      111.81     98.17 o 
  -9  -5   3      415.12      472.72    114.95 o 
  -8  -5   3      650.10      843.64    119.13 o 
  -7  -5   3       27.85       83.31     72.71 o 
  -6  -5   3       19.26       30.92     60.40 o 
  -5  -5   3       79.67       14.80     59.11 o 
  -4  -5   3     1279.02     1428.71    114.12 o 
  -3  -5   3      391.86      579.24    154.57 o 
  -2  -5   3      138.90      154.46     49.54 o 
  -1  -5   3      735.36      620.34     71.17 o 
   0  -5   3       10.01      -52.70     96.25 o 
   1  -5   3     4034.65     3944.75    228.43 o 
   2  -5   3     2559.93     1971.10    268.19 o 
   3  -5   3      378.80      290.86    224.37 o 
   4  -5   3       16.06       -3.23     74.20 o 
   5  -5   3      214.26      284.02    102.88 o 
   6  -5   3      128.52      107.61     91.44 o 
   7  -5   3      168.02      186.61    115.81 o 
   8  -5   3       22.76      -49.33    113.99 o 
 -12  -4   3       20.21       42.08    114.54 o 
 -11  -4   3     1460.40     1268.21    171.07 o 
 -10  -4   3     3533.47     3487.21    626.61 o 
  -9  -4   3      725.72      639.33    119.90 o 
  -8  -4   3     2045.51     2108.31    216.99 o 
  -7  -4   3     8073.67     7181.93    363.05 o 
  -6  -4   3     6855.54     5998.04    305.39 o 
  -5  -4   3      702.81      614.82     82.74 o 
  -4  -4   3    10874.24    10705.72    753.20 o 
  -3  -4   3    12015.87    11374.37    514.55 o 
  -2  -4   3     1698.83     1754.81    108.98 o 
  -1  -4   3     5425.12     5358.65    218.73 o 
   0  -4   3     9145.35     8700.39    423.03 o 
   1  -4   3       99.69       68.71     55.96 o 
   2  -4   3     1633.94     1322.32    114.90 o 
   3  -4   3     1141.96      380.18    160.91 o 
   4  -4   3       24.11      -52.87     99.32 o 
   5  -4   3       76.89       24.37     77.43 o 
   6  -4   3        5.08      -96.08     76.10 o 
   7  -4   3      240.69      200.21    112.33 o 
   8  -4   3      285.56      331.69    142.67 o 
   9  -4   3      148.57      126.92    139.36 o 
 -12  -3   3      148.85      133.11    123.89 o 
 -11  -3   3      420.36      392.54    147.81 o 
 -10  -3   3     8251.82     6874.18    458.82 o 
  -9  -3   3     5871.29     5443.94    315.60 o 
  -8  -3   3        5.50      -31.97     69.36 o 
  -7  -3   3    12091.68    10236.73    488.73 o 
  -6  -3   3    20044.80    17855.79    818.61 o 
  -5  -3   3      652.06      671.00    124.81 o 
  -4  -3   3    23523.93    20475.87    895.60 o 
  -3  -3   3    45670.90    41458.18   1770.68 o 
  -2  -3   3     3829.27     3648.35    146.02 o 
  -1  -3   3    23641.84    22920.82   1504.16 o 
   0  -3   3    50247.99    49418.65   2173.90 o 
   1  -3   3    17670.18    16523.46    583.21 o 
   2  -3   3      549.81      479.48     53.42 o 
   3  -3   3    14507.82    10834.64    390.67 o 
   4  -3   3     1549.46     1243.71    101.13 o 
   5  -3   3      870.65      862.98     90.41 o 
   6  -3   3      898.42      827.69    100.16 o 
   7  -3   3      247.78      227.98     85.36 o 
   8  -3   3       16.46     -123.44    100.81 o 
   9  -3   3       26.93      -47.75    119.21 o 
  10  -3   3       50.96      -40.62    127.58 o 
 -12  -2   3        2.73      -59.19    116.07 o 
 -11  -2   3      790.90      737.05    147.30 o 
 -10  -2   3     1881.42     1536.66    173.02 o 
  -9  -2   3     1688.75     1503.60    321.61 o 
  -8  -2   3      180.31      119.59     81.54 o 
  -7  -2   3     9320.37     7882.06    391.66 o 
  -6  -2   3    12773.41    11023.71    514.02 o 
  -5  -2   3     1648.46     1481.70    113.65 o 
  -4  -2   3     4764.79     4501.80    444.68 o 
  -3  -2   3    13027.54    11709.83    520.94 o 
  -2  -2   3    17698.67    16581.25    794.27 o 
  -1  -2   3     9128.11     9209.40    385.75 o 
   1  -2   3    17766.17    16474.35    648.16 o 
   2  -2   3     2556.72     1948.09    131.48 o 
   3  -2   3     5269.62     4221.11    211.81 o 
   4  -2   3    21594.01    17365.73    823.42 o 
   5  -2   3     5729.03     4997.94    236.79 o 
   6  -2   3       73.52       -9.81     60.08 o 
   7  -2   3     2059.60     2062.94    172.97 o 
   8  -2   3     4731.04     4643.37    311.34 o 
   9  -2   3      590.89      485.66    107.43 o 
  10  -2   3       84.23      104.96     97.80 o 
 -12  -1   3      469.95      382.84    156.99 o 
 -11  -1   3     1846.02     1716.93    356.06 o 
 -10  -1   3     1458.01     1460.48    174.59 o 
  -9  -1   3        6.03      -67.29     81.12 o 
  -8  -1   3     2700.22     2199.82    183.92 o 
  -7  -1   3     2893.16     2446.76    130.69 o 
  -6  -1   3        8.76      -35.81     29.68 o 
  -5  -1   3     3354.86     3083.63    216.37 o 
  -4  -1   3     3336.67     3005.48    241.62 o 
  -3  -1   3      349.43      358.75     54.54 o 
  -2  -1   3     2748.10     2568.72    332.10 o 
  -1  -1   3      281.54      384.09     25.55 o 
   0  -1   3      814.97     1168.89     63.57 o 
   1  -1   3     2799.36     3117.00    192.58 o 
   2  -1   3    16379.63    15732.73   1220.97 o 
   3  -1   3     1762.63     1621.13     99.07 o 
   4  -1   3     6099.72     5756.04    460.43 o 
   5  -1   3    16432.13    14781.18   1187.06 o 
   6  -1   3     5952.66     5023.29    553.37 o 
   7  -1   3     1727.42     1488.92    122.36 o 
   8  -1   3    14619.31    13519.11    565.54 o 
   9  -1   3     6362.51     6230.99    307.55 o 
  10  -1   3       98.34      102.50     88.93 o 
  11  -1   3     4352.31     5753.44    314.44 o 
 -11   0   3      222.47      147.35    139.35 o 
 -10   0   3       42.83       57.47    109.65 o 
  -9   0   3      636.51      645.03    129.11 o 
  -8   0   3      703.74      635.79     72.56 o 
  -7   0   3     1323.52     1136.87     86.18 o 
  -6   0   3       93.87       62.38     39.17 o 
  -5   0   3     4686.21     4118.14    163.32 o 
  -4   0   3     1080.40     1166.90     67.87 o 
  -3   0   3      824.55      695.35    109.55 o 
  -2   0   3     7571.32     8615.72    509.01 o 
  -1   0   3     3619.75     4851.41    186.62 o 
   0   0   3     2271.69     3251.75    128.53 o 
   1   0   3      445.38      734.64     61.64 o 
   2   0   3     3930.68     4794.43    205.80 o 
   3   0   3     1144.30     1040.27     74.50 o 
   4   0   3      687.96      667.78     63.81 o 
   5   0   3     6828.79     6269.80    272.77 o 
   6   0   3     5734.02     4898.36    229.38 o 
   7   0   3      219.79      229.32    122.32 o 
   8   0   3     4265.99     3676.20    200.78 o 
   9   0   3     7330.90     7307.27    340.67 o 
  10   0   3        6.09       -8.52     78.07 o 
  11   0   3     2396.90     2765.68    200.76 o 
 -11   1   3      588.97      636.76    170.11 o 
 -10   1   3     2323.36     2364.07    231.25 o 
  -9   1   3     1652.77     1429.80    176.71 o 
  -8   1   3       72.33       22.80     57.31 o 
  -7   1   3     2474.95     2116.05    119.32 o 
  -6   1   3     1662.68     1580.04     96.54 o 
  -5   1   3      185.42      158.44     42.99 o 
  -4   1   3      280.81      267.23     41.39 o 
  -3   1   3      731.48      763.18     73.74 o 
  -2   1   3       91.64      117.39     31.88 o 
  -1   1   3     9874.40    13019.54    791.54 o 
   0   1   3     3781.84     6006.62    254.98 o 
   1   1   3      257.40      308.28     33.98 o 
   2   1   3     2288.39     2673.15    108.89 o 
   3   1   3     2979.22     3325.05    187.32 o 
   4   1   3     3480.07     3717.08    324.81 o 
   5   1   3     1169.88     1049.81     84.75 o 
   6   1   3      455.03      490.03     69.71 o 
   7   1   3     2269.12     2034.88    132.82 o 
   8   1   3      141.54      129.64     65.88 o 
   9   1   3      230.64      228.64     77.35 o 
  10   1   3      185.04      161.05     80.68 o 
  11   1   3      117.94      121.54     86.80 o 
  12   1   3       59.83       84.06     99.28 o 
 -11   2   3       10.38      -63.92    161.66 o 
 -10   2   3     6456.11     7354.94    472.37 o 
  -9   2   3     6911.92     6695.80    452.31 o 
  -8   2   3        7.64       84.76     64.85 o 
  -7   2   3     6967.46     6151.33    256.79 o 
  -6   2   3    11913.97    11108.59    410.58 o 
  -5   2   3      431.59      502.04     62.46 o 
  -4   2   3     1265.72      981.54    146.28 o 
  -3   2   3     7938.40     8806.44    401.25 o 
  -2   2   3      483.55      603.48     71.25 o 
  -1   2   3     9789.61    13253.18    611.52 o 
   0   2   3      141.31      313.17     38.47 o 
   1   2   3     3149.80     5660.03    400.21 o 
   2   2   3       61.25      152.96     40.59 o 
   3   2   3     6374.43     7412.36    272.52 o 
   4   2   3     2721.16     2145.90    102.53 o 
   5   2   3      327.18      294.92     56.41 o 
   6   2   3     2292.52     1943.80    123.98 o 
   7   2   3     3049.21     2798.16    161.33 o 
   8   2   3      108.14       -9.34     58.96 o 
   9   2   3     1102.84     1060.37    122.20 o 
  10   2   3     1678.97     1773.78    142.71 o 
  11   2   3       30.61     -111.59    120.75 o 
  12   2   3      472.90      518.37    144.04 o 
 -10   3   3      941.13     1016.37    259.15 o 
  -9   3   3     4718.46     5377.20    268.31 o 
  -8   3   3     2080.00     2303.46    144.25 o 
  -7   3   3      168.40      252.64     70.58 o 
  -6   3   3     8697.06     8198.90    293.24 o 
  -5   3   3     9049.42     8704.20    349.45 o 
  -4   3   3     1998.98     2359.77    109.85 o 
  -3   3   3     9246.41     9909.97    667.38 o 
  -2   3   3    21175.69    26115.20   1006.08 o 
  -1   3   3     3291.61     4040.26    168.33 o 
   0   3   3      327.02      651.68     52.51 o 
   1   3   3    19712.68    26682.23   2085.54 o 
   2   3   3    24425.51    29512.48   1324.55 o 
   3   3   3     9432.95    11547.93    540.18 o 
   4   3   3        6.84       65.13     37.37 o 
   5   3   3     8148.63     8242.24    307.55 o 
   6   3   3     2735.34     2621.17    148.96 o 
   7   3   3       27.72       -1.97     54.95 o 
   8   3   3     1476.20     1242.14    113.35 o 
   9   3   3      732.38      674.06    125.93 o 
  10   3   3      590.38      529.32     93.52 o 
  11   3   3      106.46      -59.26     78.40 o 
  12   3   3      510.50      600.60    112.55 o 
 -10   4   3       54.56     -263.25    175.50 o 
  -9   4   3      105.56       73.78     96.71 o 
  -8   4   3      648.73      749.94    110.95 o 
  -7   4   3     3119.40     2883.35    212.47 o 
  -6   4   3      148.56      261.61     72.42 o 
  -5   4   3     8580.71     8475.77    301.98 o 
  -4   4   3    13095.03    13071.03    625.11 o 
  -3   4   3      594.73      655.88     77.90 o 
  -2   4   3    18482.96    21594.04   1071.31 o 
  -1   4   3    41581.99    49645.36   1929.73 o 
   0   4   3     2757.67     3298.06    335.34 o 
   1   4   3    24185.53    32674.24   2553.11 o 
   2   4   3    73010.29    82867.32   6379.33 o 
   3   4   3    21176.84    24302.63   1906.31 o 
   4   4   3     8077.36     8288.24    407.86 o 
   5   4   3    43472.05    42165.34   1907.50 o 
   6   4   3    18083.98    17875.26    635.15 o 
   7   4   3       22.83      134.30     58.49 o 
   8   4   3     5538.56     5182.46    251.29 o 
   9   4   3     3301.49     3213.81    188.54 o 
  10   4   3       77.77     -108.39     77.02 o 
  11   4   3     1231.86     1589.70    197.89 o 
  12   4   3     1018.18     1473.25    355.73 o 
  -9   5   3        4.89      -32.15    102.74 o 
  -8   5   3       14.43     -118.14     85.50 o 
  -7   5   3       94.59        1.48     84.51 o 
  -6   5   3      165.86      172.64     81.71 o 
  -5   5   3      756.41      798.93     99.38 o 
  -4   5   3     7934.13     8373.26    740.25 o 
  -3   5   3     1934.44     1956.34    168.91 o 
  -2   5   3     1898.80     2124.80    239.13 o 
  -1   5   3    10515.61    11654.56    583.77 o 
   0   5   3     5260.40     6044.65    551.13 o 
   1   5   3     2904.54     3714.22    362.78 o 
   2   5   3    44782.57    51161.28   3968.23 o 
   3   5   3    25576.43    27652.09   2172.92 o 
   4   5   3      623.44     1020.68    164.39 o 
   5   5   3    11990.71    12022.57    980.14 o 
   6   5   3    11713.42    12142.31    957.05 o 
   7   5   3       60.14       85.57    110.76 o 
   8   5   3     3996.23     3876.12    242.40 o 
   9   5   3     9491.02     9586.79    414.65 o 
  10   5   3     2351.32     2555.93    175.54 o 
  11   5   3        3.61     -112.50     75.00 o 
  12   5   3     1136.81     1444.25    131.69 o 
  -8   6   3       62.69      -57.05    112.71 o 
  -7   6   3       37.61       45.90     92.05 o 
  -6   6   3     1680.82     1529.49    146.00 o 
  -5   6   3      639.69      729.26    105.54 o 
  -4   6   3      673.03      578.10     90.26 o 
  -3   6   3       59.02      -38.54     87.18 o 
  -2   6   3     1515.38     1738.89    158.83 o 
  -1   6   3       56.99       85.17     56.75 o 
   0   6   3     1690.67     2127.24    279.54 o 
   1   6   3      595.81      524.76    165.39 o 
   2   6   3        1.94        8.37    120.12 o 
   3   6   3     1951.47     1998.17    245.80 o 
   4   6   3       60.24       25.75     45.43 o 
   5   6   3        7.90      116.31     61.64 o 
   6   6   3     1065.23     1266.81    228.97 o 
   7   6   3     2806.53     3476.04    370.15 o 
   8   6   3      984.62     1118.33    131.11 o 
   9   6   3      128.50      114.33     60.38 o 
  10   6   3     1971.41     2678.61    155.00 o 
  11   6   3      749.00     1268.13    113.72 o 
  12   6   3      390.32      425.06     94.28 o 
  -7   7   3       22.86     -129.22    104.29 o 
  -6   7   3      249.20      231.40    118.23 o 
  -5   7   3      198.37      310.79    147.32 o 
  -4   7   3      613.28      641.54    101.90 o 
  -3   7   3     2482.92     3162.47    248.41 o 
  -2   7   3     2456.52     2647.69    202.53 o 
  -1   7   3     3389.06     3966.34    237.09 o 
   0   7   3     8413.23     9669.67    845.26 o 
   1   7   3     3366.49     3784.27    400.66 o 
   2   7   3      461.16      489.86    170.94 o 
   3   7   3     2351.15     2415.74    289.41 o 
   4   7   3      281.24      268.95     49.90 o 
   5   7   3     2281.49     2333.66    159.68 o 
   6   7   3     2104.08     2229.92    173.80 o 
   7   7   3      150.25      106.17     81.99 o 
   8   7   3     1472.36     1644.48    180.60 o 
   9   7   3      399.41      473.94     92.09 o 
  10   7   3      734.86      944.41    119.96 o 
  11   7   3     1347.38     1918.69    132.04 o 
  12   7   3      248.95      447.98    114.12 o 
  -7   8   3      828.87      942.01    194.65 o 
  -6   8   3        3.84     -119.73    104.29 o 
  -5   8   3      978.59     1158.28    172.02 o 
  -4   8   3     2189.63     2064.99    284.93 o 
  -3   8   3       54.29       69.80    245.72 o 
  -2   8   3     1089.94     1180.60    302.67 o 
  -1   8   3     1442.95     2082.48    324.06 o 
   0   8   3     5721.25     6297.17    611.98 o 
   1   8   3      806.16      772.64    220.68 o 
   2   8   3      912.06     1278.42    257.66 o 
   3   8   3     1216.04     1008.33    230.71 o 
   4   8   3      232.90      221.43    169.53 o 
   5   8   3       63.23       75.22    132.81 o 
   6   8   3      242.26      597.05    217.78 o 
   7   8   3      307.35      360.39     93.00 o 
   8   8   3        0.69       30.39     99.77 o 
   9   8   3      113.91      110.38     99.53 o 
  10   8   3        1.67       17.74     77.08 o 
  11   8   3        2.20       23.09     82.89 o 
  12   8   3      143.86      133.47    148.06 o 
  -5   9   3     2922.08     4534.44    338.15 o 
  -4   9   3     6105.46     7201.17    418.66 o 
  -3   9   3      853.99      707.06    293.47 o 
  -2   9   3     4219.48     4591.48    526.34 o 
  -1   9   3     8524.71     9860.84    902.21 o 
   0   9   3     1761.29     1364.06    299.44 o 
   1   9   3      292.40      278.96    206.09 o 
   2   9   3     1622.77     1268.06    270.09 o 
   3   9   3     1247.15      822.55    225.41 o 
   4   9   3      138.71      148.89    179.65 o 
   5   9   3       14.52      -46.09    170.61 o 
   6   9   3       21.88      -78.92    190.01 o 
   7   9   3      158.69       44.52    202.69 o 
   8   9   3     1012.98      984.87    305.16 o 
   9   9   3      127.02      110.50    102.06 o 
  10   9   3       36.21       11.05     78.70 o 
  11   9   3      579.75      885.28    122.46 o 
  12   9   3      791.02     1116.93    210.73 o 
  -4  10   3     3170.97     4382.10    687.17 o 
  -3  10   3     1552.40     1853.20    502.88 o 
  -2  10   3      218.20      341.39    270.51 o 
  -1  10   3     5910.77     6344.42    657.32 o 
   0  10   3     4293.19     4421.86    503.71 o 
   1  10   3      142.76      123.44    218.53 o 
   2  10   3     2582.11     2398.91    336.50 o 
   3  10   3     2469.07     1280.08    279.71 o 
   4  10   3      886.77      468.89    224.83 o 
   5  10   3      151.77      -34.24    197.80 o 
   6  10   3     1185.06      728.20    262.22 o 
   7  10   3      746.77      558.17    259.73 o 
   8  10   3     1755.42     1194.11    348.18 o 
   9  10   3        2.72     -139.94    253.43 o 
  10  10   3      712.02      659.23    331.77 o 
  11  10   3     1267.98     2141.59    236.43 o 
  -3  11   3      102.48      223.75    159.46 o 
  -2  11   3      154.44      198.80    294.38 o 
  -1  11   3       73.42       -4.39    251.85 o 
   0  11   3     1469.44     1179.77    329.78 o 
   1  11   3     3672.79     2772.55    388.56 o 
   2  11   3       60.16      106.20    217.78 o 
   3  11   3     1320.53      562.40    242.98 o 
   4  11   3     3550.09     2146.06    334.75 o 
   5  11   3      967.02      455.21    246.38 o 
   6  11   3     1114.50      699.60    280.12 o 
   7  11   3     5592.56     3144.27    422.71 o 
   8  11   3     2740.24     2166.29    425.61 o 
   9  11   3      104.45      165.39    293.80 o 
  10  11   3     2245.44     1822.75    439.13 o 
  -1  12   3      234.44       54.96    271.42 o 
   0  12   3       43.38      -11.69    245.06 o 
   1  12   3      766.39      486.30    266.61 o 
   2  12   3      631.91      300.85    240.50 o 
   3  12   3      117.01       82.90    224.33 o 
   4  12   3     2557.10      953.11    299.77 o 
   5  12   3     2095.93      905.03    299.60 o 
   6  12   3      113.79     -263.38    236.43 o 
   7  12   3     1872.54      625.07    305.66 o 
   8  12   3     1525.96      694.71    334.84 o 
   9  12   3        7.63     -185.86    292.39 o 
  10  12   3     1552.82     1035.77    409.78 o 
   1  13   3        5.36       10.78    240.99 o 
   2  13   3       25.99      -30.59    231.46 o 
   3  13   3        4.83      -90.11    229.06 o 
   4  13   3       14.32     -149.30    242.82 o 
   5  13   3       87.23       68.89    259.98 o 
   6  13   3        6.01     -321.99    237.68 o 
   7  13   3       40.98     -195.56    265.20 o 
   8  13   3       92.80       17.58    320.83 o 
  -4 -12   4      183.59      614.79    172.85 o 
  -4 -11   4     1089.62     2116.05    239.09 o 
  -3 -11   4      350.75      575.10    588.10 o 
  -2 -11   4        4.72     -144.45    124.04 o 
  -1 -11   4       15.56      -88.34    236.77 o 
   0 -11   4      408.80     1117.26    217.37 o 
  -9 -10   4      145.01      189.27    120.40 o 
  -8 -10   4       47.40       66.92    131.90 o 
  -7 -10   4      332.68      568.29    155.94 o 
  -6 -10   4      568.20      810.52    172.93 o 
  -5 -10   4       13.42       23.30    125.60 o 
  -4 -10   4     1900.10     2871.85    199.86 o 
  -2 -10   4      815.69     1237.36    750.71 o 
  -1 -10   4      590.15     1020.51    815.13 o 
   1 -10   4     1224.01     2549.71    288.41 o 
   2 -10   4       16.32      -32.00    138.69 o 
 -10  -9   4      225.76      291.20    127.19 o 
  -9  -9   4      305.52      506.99    155.32 o 
  -8  -9   4      609.48     1587.06    250.03 o 
  -7  -9   4        3.72     -125.76     83.84 o 
  -6  -9   4      947.95     1080.70    184.62 o 
  -5  -9   4     1612.67     2469.41    267.98 o 
  -4  -9   4       25.18      -13.40     74.38 o 
  -3  -9   4     2119.74     3180.02    335.17 o 
  -2  -9   4     2243.71     3832.56    235.66 o 
  -1  -9   4      150.12      116.13     90.45 o 
   0  -9   4     3189.01     4802.14    279.44 o 
   1  -9   4     4130.54     6935.25    364.77 o 
   2  -9   4        7.43      -38.13    124.85 o 
   3  -9   4     2259.55     3524.46    332.77 o 
   4  -9   4     1939.14     3614.99    340.14 o 
 -11  -8   4      267.81      481.87    139.25 o 
 -10  -8   4      593.39      711.38    141.59 o 
  -9  -8   4       28.61      -13.02     98.20 o 
  -8  -8   4      306.99      411.92    111.12 o 
  -6  -8   4      419.29     1494.71    220.68 o 
  -5  -8   4        3.56       -2.98    101.97 o 
  -4  -8   4       41.81       -6.99     66.64 o 
  -3  -8   4        4.76       58.13     72.41 o 
  -2  -8   4      184.63      176.05    115.77 o 
  -1  -8   4       62.91       16.88     84.46 o 
   0  -8   4       32.81        7.93     77.56 o 
   1  -8   4      105.89       90.26    310.71 o 
   2  -8   4      127.36      219.44    126.09 o 
   3  -8   4      127.38      151.13    125.26 o 
   4  -8   4      558.49      708.47    165.97 o 
   5  -8   4      233.54      319.83    142.42 o 
 -11  -7   4      102.03      128.54    121.04 o 
 -10  -7   4      452.71      467.82    125.42 o 
  -9  -7   4      592.12      671.27    306.69 o 
  -8  -7   4     1334.40     1574.21    451.56 o 
  -7  -7   4       36.92       14.21     79.50 o 
  -6  -7   4     3197.22     4393.73    333.51 o 
  -5  -7   4     3604.79     4375.81    252.25 o 
  -4  -7   4      190.26      249.95    118.55 o 
  -3  -7   4     2663.87     2993.09    183.67 o 
  -2  -7   4     6295.17     7727.97    368.21 o 
  -1  -7   4     2292.72     2811.05    184.78 o 
   0  -7   4     1105.66     2236.11    253.89 o 
   2  -7   4     1187.76     1099.62    611.06 o 
   3  -7   4      367.54      445.43    133.72 o 
   4  -7   4     2636.78     3037.75    276.89 o 
   5  -7   4       12.37        4.15     96.99 o 
   6  -7   4      267.39      459.69    139.85 o 
 -12  -6   4       43.97       74.69    132.17 o 
 -11  -6   4       65.29       61.89    117.27 o 
 -10  -6   4      953.23     1059.47    172.48 o 
  -9  -6   4      505.63      534.51    124.89 o 
  -8  -6   4     1374.19     1593.79    375.25 o 
  -7  -6   4       55.17      -25.85     72.30 o 
  -6  -6   4     4290.08     4481.77    254.06 o 
  -5  -6   4     6238.57     6737.94    595.89 o 
  -4  -6   4     1051.49      998.77     83.94 o 
  -3  -6   4     5703.93     6344.67    301.86 o 
  -2  -6   4    11818.34    13007.53    566.37 o 
  -1  -6   4     4654.26     4889.06    248.48 o 
   0  -6   4      796.41      971.07    181.51 o 
   1  -6   4     8165.83     8313.17    433.96 o 
   2  -6   4     7238.75     6754.62    450.07 o 
   3  -6   4        4.10      -41.53     83.23 o 
   4  -6   4     5696.89     5669.03    400.25 o 
   5  -6   4     2053.53     1926.62    212.06 o 
   6  -6   4      216.00      366.75    128.75 o 
   7  -6   4      638.91     1095.54    191.34 o 
 -12  -5   4      992.95      934.44    252.06 o 
 -11  -5   4       21.54      -59.94    108.18 o 
 -10  -5   4     2576.28     2731.31    414.84 o 
  -9  -5   4     3634.30     3839.13    735.29 o 
  -8  -5   4      976.16     1077.20    195.98 o 
  -7  -5   4     2455.71     2082.14    265.95 o 
  -6  -5   4    11103.98    11101.53    622.55 o 
  -5  -5   4     3627.43     3464.06    204.91 o 
  -4  -5   4      883.85      871.33     72.95 o 
  -3  -5   4     8707.33     9347.94    411.96 o 
  -2  -5   4     6703.40     6588.27    305.99 o 
  -1  -5   4      975.10     1234.76    108.30 o 
   0  -5   4     1415.69     1490.48    236.77 o 
   1  -5   4     4891.25     5062.84    456.74 o 
   2  -5   4     1685.74     1405.81    283.73 o 
   3  -5   4      267.57      267.46     91.93 o 
   4  -5   4      985.84     1086.92    148.14 o 
   5  -5   4     1159.13     1123.14    156.60 o 
   6  -5   4     1546.43     1461.96    185.78 o 
   7  -5   4      102.20       78.42    117.72 o 
   8  -5   4     1108.20     1268.39    206.59 o 
 -12  -4   4      987.02      987.39    292.56 o 
 -11  -4   4      616.68      680.97    149.05 o 
 -10  -4   4     1631.21     1608.03    178.99 o 
  -9  -4   4     5036.57     4881.30    291.93 o 
  -8  -4   4     1834.55     1863.06    169.40 o 
  -7  -4   4     2054.81     1912.84    182.88 o 
  -6  -4   4    14577.01    13127.69    607.13 o 
  -5  -4   4     4160.59     4042.80    225.22 o 
  -4  -4   4     2873.48     2759.50    125.16 o 
  -3  -4   4    19238.81    18478.13    641.17 o 
  -2  -4   4     6570.94     5924.21    272.16 o 
  -1  -4   4      544.53      540.21     68.83 o 
   0  -4   4     2127.44     1630.58    150.80 o 
   1  -4   4     2393.32     2352.43    155.89 o 
   2  -4   4      812.46      803.02     97.67 o 
   3  -4   4       18.40       -4.76     58.31 o 
   4  -4   4       71.19       91.86     60.89 o 
   5  -4   4      144.73       82.32     85.80 o 
   6  -4   4      804.49      734.01    141.01 o 
   7  -4   4      681.80      659.98    150.71 o 
   8  -4   4      112.35       13.35    120.95 o 
   9  -4   4     2396.29     3145.85    317.68 o 
 -12  -3   4       24.19      -59.84    118.27 o 
 -11  -3   4      115.03      248.21    123.31 o 
 -10  -3   4      167.14      163.60    113.38 o 
  -9  -3   4       71.89       73.85     92.54 o 
  -8  -3   4       82.36       22.64     81.97 o 
  -7  -3   4       31.42      -70.23     68.73 o 
  -6  -3   4       87.94      124.49     66.70 o 
  -5  -3   4     1195.81      999.40    102.38 o 
  -4  -3   4       33.33       21.94     50.93 o 
  -3  -3   4     6014.08     5797.08    234.80 o 
  -2  -3   4     1174.06     1008.96     68.69 o 
  -1  -3   4     7003.33     6766.94    516.89 o 
   0  -3   4       85.50       -7.48     55.05 o 
   1  -3   4     2056.72     1766.44    114.03 o 
   2  -3   4     7073.41     6015.52    262.08 o 
   3  -3   4      866.82      683.52     74.32 o 
   4  -3   4       63.99      -12.00     59.07 o 
   5  -3   4     3321.71     2446.82    157.80 o 
   6  -3   4     3472.14     3167.26    191.28 o 
   7  -3   4      327.69      263.77     90.99 o 
   8  -3   4      680.27      778.76    119.57 o 
   9  -3   4     2031.67     1880.20    239.09 o 
 -12  -2   4     1706.74     1574.80    208.74 o 
 -11  -2   4     1373.49     1192.11    206.34 o 
 -10  -2   4       21.16      101.78    101.68 o 
  -9  -2   4     2082.10     1846.55    229.97 o 
  -8  -2   4     6632.47     5564.89    310.23 o 
  -7  -2   4        0.93       25.13     67.92 o 
  -6  -2   4     7001.57     5827.25    301.82 o 
  -5  -2   4     9121.16     7725.85    371.91 o 
  -4  -2   4      231.53      511.06    147.19 o 
  -3  -2   4     7856.20     6808.30    452.27 o 
  -2  -2   4     1253.32     1044.03     62.31 o 
  -1  -2   4     1964.54     1875.36     81.03 o 
   0  -2   4    10331.34     9723.33    384.41 o 
   1  -2   4      790.84      632.36     56.54 o 
   2  -2   4     5435.43     5515.74    239.30 o 
   3  -2   4    10527.59     9299.24    384.88 o 
   4  -2   4      260.25      231.38     59.44 o 
   5  -2   4     6289.71     5323.22    251.42 o 
   6  -2   4     5168.32     4455.36    228.88 o 
   7  -2   4      284.79      246.03     82.05 o 
   8  -2   4     4050.60     3501.51    214.49 o 
   9  -2   4     5888.74     5838.20    304.62 o 
  10  -2   4      793.60     1013.70    138.29 o 
 -11  -1   4     4448.99     3933.99    517.55 o 
 -10  -1   4       29.01      100.52    103.58 o 
  -9  -1   4     3220.86     2518.66    204.87 o 
  -8  -1   4    11924.75     9974.09    493.54 o 
  -7  -1   4     1071.68     1028.45    120.47 o 
  -6  -1   4     4945.76     4184.81    524.76 o 
  -5  -1   4    19275.79    16271.33    905.69 o 
  -4  -1   4     7975.14     7462.99    771.60 o 
  -3  -1   4     1540.55     1127.51    163.36 o 
  -2  -1   4     7412.98     6479.57    608.20 o 
  -1  -1   4    10608.06    11610.20    379.34 o 
   0  -1   4     6412.42     7481.34    297.48 o 
   1  -1   4     5446.75     4175.40    249.95 o 
   2  -1   4     2922.76     2927.97    240.16 o 
   3  -1   4      712.82      755.23     71.46 o 
   4  -1   4       34.44      -20.89     44.81 o 
   5  -1   4      230.84      214.84     76.93 o 
   6  -1   4      130.40      105.51     58.23 o 
   7  -1   4      201.96      241.46     74.22 o 
   8  -1   4      723.47      770.08    189.43 o 
   9  -1   4     1420.95     1560.55    141.99 o 
  10  -1   4       48.78      -88.32     87.00 o 
  11  -1   4      163.31       79.40    240.58 o 
 -11   0   4     1031.22      774.38    167.94 o 
 -10   0   4      207.28      227.96    117.90 o 
  -9   0   4     3044.69     2670.96    213.76 o 
  -8   0   4     4689.72     4128.16    259.60 o 
  -7   0   4      142.36       96.82     44.32 o 
  -6   0   4     1024.51      988.65     71.76 o 
  -5   0   4     8748.13     8125.39    524.68 o 
  -4   0   4    10553.93     9680.80    489.86 o 
  -3   0   4     6541.23     7396.32    601.66 o 
  -2   0   4      536.02      796.81     71.94 o 
  -1   0   4     6570.97     7512.47    267.66 o 
   0   0   4    22173.20    28999.01    929.19 o 
   1   0   4       20.24       23.54     33.49 o 
   2   0   4    19114.60    22142.98    982.34 o 
   3   0   4    11269.62    10623.27    795.23 o 
   4   0   4     6819.82     6218.80    596.14 o 
   5   0   4     1938.53     1674.56    128.29 o 
   6   0   4    12669.58    11033.27    459.35 o 
   7   0   4     8079.25     6819.77    311.20 o 
   8   0   4      102.73       11.44     69.73 o 
   9   0   4     1159.57     1030.52    141.51 o 
  10   0   4      866.09     1024.30    160.58 o 
  11   0   4        2.81      -78.83     92.73 o 
 -11   1   4      450.11      274.92    150.74 o 
 -10   1   4      615.30      392.38    141.30 o 
  -9   1   4     2471.74     2315.05    213.97 o 
  -8   1   4      854.34      739.83    132.43 o 
  -7   1   4       14.07      -37.00     42.85 o 
  -6   1   4      641.16      513.77     60.91 o 
  -5   1   4     3420.49     3066.08    135.63 o 
  -4   1   4     2411.58     2588.19    155.36 o 
  -3   1   4     6845.70     6986.61    326.84 o 
  -2   1   4     1349.68     1573.37     99.95 o 
  -1   1   4     8588.38     6775.59    444.18 o 
   0   1   4    25705.34    38750.38   1550.84 o 
   1   1   4    14491.73    19110.31    754.11 o 
   2   1   4     3793.36     4790.85    182.88 o 
   3   1   4    37109.51    38295.66   1316.40 o 
   4   1   4    20820.85    21895.99    851.56 o 
   5   1   4      199.08      188.91     56.97 o 
   6   1   4    23812.22    22641.26   2371.06 o 
   7   1   4    21518.98    19021.73    919.00 o 
   8   1   4      232.31      125.31     71.13 o 
   9   1   4     5210.14     4894.85    277.43 o 
  10   1   4     5115.96     5217.56    272.31 o 
  11   1   4      575.06      619.46    178.73 o 
 -10   2   4       80.32     -107.81    112.53 o 
  -9   2   4       28.41      -21.42    108.92 o 
  -8   2   4      987.50      950.11    151.24 o 
  -7   2   4      522.16      485.42     75.99 o 
  -6   2   4       71.80       42.39     52.05 o 
  -5   2   4     1416.93     1115.85     85.28 o 
  -4   2   4    11684.07    11755.88    746.52 o 
  -3   2   4    11992.51    12711.15    565.85 o 
  -2   2   4     1113.58     1530.70    117.72 o 
  -1   2   4    10867.18    14623.87    557.72 o 
   0   2   4     7065.13     9438.40    468.02 o 
   1   2   4       71.42       71.92     43.41 o 
   2   2   4     5951.55     8910.46    424.54 o 
   3   2   4    20736.52    25494.91    876.33 o 
   4   2   4     6364.86     6543.80    248.74 o 
   5   2   4       77.15      108.46     42.01 o 
   6   2   4    10625.89     9239.40    401.61 o 
   7   2   4    10405.05     9231.17    397.68 o 
   8   2   4     1258.05     1240.30    111.12 o 
   9   2   4     1868.58     1724.49    134.86 o 
  10   2   4     1685.30     2047.36    238.76 o 
  11   2   4     1497.48     1516.74    172.60 o 
  12   2   4        7.84      -65.89     87.15 o 
 -10   3   4      195.57      114.46    157.90 o 
  -9   3   4      453.64      366.05    133.98 o 
  -8   3   4      189.04       96.35     73.30 o 
  -7   3   4     1992.21     1973.34    128.52 o 
  -6   3   4     1733.86     1733.41    132.79 o 
  -5   3   4     1784.32     1731.95    100.88 o 
  -4   3   4     8357.80     7545.63    316.16 o 
  -3   3   4    17241.21    18986.29   1186.81 o 
  -2   3   4      340.56      361.14     51.33 o 
  -1   3   4    19489.08    24068.48   1068.71 o 
   0   3   4    15953.03    24155.24   1160.00 o 
   1   3   4     2500.82     3590.03    341.80 o 
   2   3   4    16540.77    23316.02   1044.60 o 
   3   3   4    12805.63    13348.42   1088.24 o 
   4   3   4       84.47      129.56     43.40 o 
   5   3   4     2684.54     2558.80    126.83 o 
   6   3   4     1604.14     1507.85     95.51 o 
   7   3   4     2123.21     1884.01    139.78 o 
   8   3   4      118.92       48.38     65.09 o 
   9   3   4       49.75       90.53     72.16 o 
  10   3   4        5.56      -13.78     99.03 o 
  11   3   4      865.73      969.87    120.43 o 
  12   3   4      497.79      660.86    115.12 o 
  -9   4   4      185.72      199.81    158.07 o 
  -8   4   4      753.81      747.56    120.87 o 
  -7   4   4      629.67      624.93     92.79 o 
  -6   4   4       49.37       -4.26     61.76 o 
  -5   4   4      254.68      217.57     60.76 o 
  -4   4   4      114.10       75.57     62.82 o 
  -3   4   4     1758.94     1962.58    121.85 o 
  -2   4   4     1746.31     2424.54    177.05 o 
  -1   4   4      469.75      510.62     50.12 o 
   0   4   4      961.47     1027.59    160.00 o 
   1   4   4      133.35      150.28     40.52 o 
   2   4   4     3007.40     4192.73    391.54 o 
   3   4   4     1491.16     1787.16    129.33 o 
   4   4   4      866.75     1445.75    117.18 o 
   5   4   4     3953.01     3792.00    194.58 o 
   6   4   4     1549.55     2267.20    264.58 o 
   7   4   4     1762.80     1527.78    139.69 o 
   8   4   4      104.83      104.23     70.84 o 
   9   4   4      146.60       97.08     74.44 o 
  10   4   4        6.76      -85.97     72.19 o 
  11   4   4      545.03      600.94    107.48 o 
  12   4   4      259.82      220.42     95.36 o 
  -9   5   4      808.58      785.16    204.58 o 
  -8   5   4      267.07      448.78    112.74 o 
  -7   5   4     4244.09     4624.82    244.75 o 
  -6   5   4     3930.77     3609.71    202.71 o 
  -5   5   4      794.33      754.97     83.98 o 
  -4   5   4     3936.35     4101.75    230.80 o 
  -3   5   4    10540.00    11143.33    798.31 o 
  -2   5   4      817.67      872.85     78.85 o 
  -1   5   4     5762.34     6147.65    284.87 o 
   0   5   4    23799.53    33859.48   2674.06 o 
   1   5   4     6786.10    10380.55    878.92 o 
   2   5   4      934.73      805.38    173.26 o 
   3   5   4     9431.23    10906.97    901.80 o 
   4   5   4      136.58       44.93    113.49 o 
   5   5   4     1114.68      948.80    146.98 o 
   6   5   4     1644.25     1781.08    144.46 o 
   7   5   4      310.55      391.01     69.52 o 
   8   5   4      414.80      554.63     88.14 o 
   9   5   4       67.93      117.44     72.83 o 
  10   5   4      217.25      163.69     78.89 o 
  11   5   4     2109.13     2406.81    180.11 o 
  12   5   4      433.31      430.50    107.02 o 
  -8   6   4       28.72      -22.14    100.79 o 
  -7   6   4     4949.86     5406.19    282.64 o 
  -6   6   4     8678.50     9860.18    422.59 o 
  -5   6   4     2044.33     1897.53    146.08 o 
  -4   6   4     3395.68     4042.38    277.76 o 
  -3   6   4    15905.68    17924.56    910.37 o 
  -2   6   4    11249.99    11838.63    612.17 o 
  -1   6   4     2922.82     3368.06    409.74 o 
   0   6   4    26544.26    36038.29   2854.62 o 
   1   6   4    13018.80    16948.39   1388.43 o 
   2   6   4      621.01      554.36    171.11 o 
   3   6   4    22671.98    24764.39   1969.48 o 
   4   6   4    12185.49    13087.85   1075.89 o 
   5   6   4      527.22      617.03    173.26 o 
   6   6   4     5062.76     5346.38    497.16 o 
   7   6   4     2848.27     3308.70    219.81 o 
   8   6   4       11.64        6.34     61.18 o 
   9   6   4      257.10      359.36     82.27 o 
  10   6   4        0.32      -24.30     71.89 o 
  11   6   4       35.25       11.01     83.30 o 
  12   6   4        5.62      -40.65     81.96 o 
  -7   7   4     1924.96     2207.12    217.46 o 
  -6   7   4     2811.48     3277.89    252.86 o 
  -5   7   4      146.78      -21.02     95.72 o 
  -4   7   4     3678.54     4134.69    511.67 o 
  -3   7   4     5842.20     6799.55    694.05 o 
  -2   7   4     2732.44     3196.59    427.69 o 
  -1   7   4        4.49       39.71    192.00 o 
   0   7   4     6333.19     7107.61    671.25 o 
   1   7   4    10776.85    14323.16   1202.23 o 
   2   7   4      425.69      311.29    172.77 o 
   3   7   4      310.91      499.73    182.96 o 
   4   7   4     5152.16     5650.13    301.73 o 
   5   7   4     8136.29     8583.74    445.84 o 
   6   7   4       14.30        7.30    158.42 o 
   7   7   4     4031.19     4617.84    464.74 o 
   8   7   4     4370.39     4836.91    286.10 o 
   9   7   4     1626.12     1878.79    175.03 o 
  10   7   4      235.15      296.82     73.68 o 
  11   7   4     2172.53     2908.79    171.80 o 
  12   7   4     1254.16     1993.25    148.06 o 
  -6   8   4      668.46      761.00    158.32 o 
  -5   8   4       99.31       65.73    109.91 o 
  -4   8   4     1853.11     1933.59    405.30 o 
  -3   8   4     1612.69     1746.06    380.43 o 
  -2   8   4      346.69      470.80    273.82 o 
  -1   8   4      189.11      221.59    234.44 o 
   0   8   4      577.09      530.98    227.73 o 
   1   8   4      768.81      868.80    245.39 o 
   2   8   4     1327.33     1752.45    275.98 o 
   3   8   4      539.51      615.29    210.07 o 
   4   8   4      587.19      560.91    200.12 o 
   5   8   4     3493.21     3424.81    380.52 o 
   6   8   4     7444.11     7958.05    423.65 o 
   7   8   4      257.59      215.28     89.29 o 
   8   8   4     5112.64     6257.94    372.11 o 
   9   8   4     8606.31     9735.75    396.81 o 
  10   8   4      333.40      403.80     98.41 o 
  11   8   4     2791.33     3584.94    232.96 o 
  12   8   4     3341.58     5153.76    302.17 o 
  -5   9   4       52.55      -55.94    118.34 o 
  -4   9   4      354.62      346.60    137.35 o 
  -3   9   4      228.85       41.37    261.39 o 
  -2   9   4       28.91     -151.54    249.62 o 
  -1   9   4       47.22     -151.87    236.02 o 
   0   9   4      207.06      261.14    240.66 o 
   1   9   4      440.99      390.96    231.21 o 
   2   9   4      275.40      458.28    227.23 o 
   3   9   4       26.33      -50.16    177.16 o 
   4   9   4      456.76      407.96    204.68 o 
   5   9   4     2272.20     1912.70    290.98 o 
   6   9   4     1359.58     1099.77    264.29 o 
   7   9   4      137.50       91.44    203.44 o 
   8   9   4     1859.32     2232.69    390.22 o 
   9   9   4     3717.66     3908.54    481.57 o 
  10   9   4      385.64      536.50    129.80 o 
  11   9   4      876.93     1145.53    184.62 o 
  12   9   4     2167.74     3284.10    278.51 o 
  -4  10   4      139.42      168.46    135.76 o 
  -3  10   4      174.65      275.73    303.83 o 
  -2  10   4       26.19     -118.96    267.52 o 
  -1  10   4      399.34      264.04    287.34 o 
   0  10   4      285.22      461.59    279.96 o 
   1  10   4      567.35      598.05    277.39 o 
   2  10   4     2683.02     2767.65    390.30 o 
   3  10   4      244.21      -61.68    185.53 o 
   4  10   4     1678.68      911.91    255.09 o 
   5  10   4     1192.72      696.37    255.92 o 
   6  10   4        0.48      -52.56    196.06 o 
   7  10   4      859.66      480.08    252.10 o 
   8  10   4     3079.53     2634.43    390.30 o 
   9  10   4      122.18      258.98    281.53 o 
  10  10   4      162.96      248.29    295.46 o 
  11  10   4      258.41      385.41    151.05 o 
  -3  11   4     1136.54     1182.75    415.58 o 
  -2  11   4      526.03      498.48    343.87 o 
  -1  11   4       53.77       68.48    289.74 o 
   0  11   4      348.29        9.95    276.23 o 
   1  11   4      146.63     -133.89    237.68 o 
   2  11   4      127.91       85.64    241.74 o 
   3  11   4       50.26     -112.25    205.26 o 
   4  11   4      157.20       30.18    224.33 o 
   5  11   4      204.52      -12.19    215.63 o 
   6  11   4      156.90       98.98    224.33 o 
   7  11   4      698.50      354.73    270.76 o 
   8  11   4      555.34      328.45    281.28 o 
   9  11   4       17.27      -98.24    274.73 o 
  10  11   4      335.30      274.98    338.90 o 
  11  11   4      289.09      478.92    135.79 o 
  -1  12   4     1114.29     1004.35    387.89 o 
   0  12   4        8.53      134.22    289.33 o 
   1  12   4      930.45      717.59    329.37 o 
   2  12   4     1762.98     1246.25    346.78 o 
   3  12   4      994.58      413.76    267.11 o 
   4  12   4      437.89       77.68    250.69 o 
   5  12   4     2952.52     1267.39    329.86 o 
   6  12   4     1417.88      455.62    275.15 o 
   7  12   4       54.03     -156.68    246.55 o 
   8  12   4      273.28        9.12    264.70 o 
   9  12   4      358.75      329.03    329.28 o 
  10  12   4       28.52     -408.79    307.65 o 
   1  13   4      277.75      234.44    304.74 o 
   2  13   4     3201.11     1754.77    391.87 o 
   3  13   4     3283.99     1322.19    361.70 o 
   4  13   4       58.51      -70.22    252.35 o 
   5  13   4     2947.51     1361.40    348.18 o 
   6  13   4     3008.43     1288.20    351.83 o 
   7  13   4        5.97       29.02    260.56 o 
   8  13   4     1616.78      732.51    351.17 o 
  -3 -11   5      121.87      297.03    153.78 o 
  -2 -11   5       20.48       87.79    142.59 o 
  -1 -11   5       35.15       25.87    145.16 o 
  -9 -10   5      201.45      268.64    150.71 o 
  -8 -10   5        4.78      -28.28    112.35 o 
  -7 -10   5        8.81     -198.71    132.48 o 
  -6 -10   5        9.65     -151.87    129.99 o 
  -5 -10   5       13.37     -176.08    135.29 o 
  -4 -10   5       86.16      214.07     98.63 o 
  -3 -10   5      419.08      685.68    125.75 o 
  -2 -10   5        5.76      -10.78    127.34 o 
  -1 -10   5      229.18      603.52    171.44 o 
   0 -10   5      305.48      666.94    184.12 o 
   1 -10   5      143.45      114.74    151.21 o 
 -10  -9   5      553.10     1290.44    258.07 o 
  -9  -9   5     1566.21     1364.47    241.66 o 
  -8  -9   5     1260.79     1098.52    198.22 o 
  -7  -9   5        6.24      -27.59    103.64 o 
  -6  -9   5      684.12      928.41    189.01 o 
  -5  -9   5     1178.19     1513.36    224.00 o 
  -4  -9   5      404.26      616.87    113.87 o 
  -3  -9   5       16.17       63.78     89.35 o 
  -2  -9   5     1917.17     2659.08    202.90 o 
  -1  -9   5     1545.89     2354.05    191.66 o 
   0  -9   5       39.02      -92.63    256.06 o 
   1  -9   5      111.71      135.48    110.49 o 
   2  -9   5      717.72     1122.32    204.93 o 
   3  -9   5      339.86      607.67    178.15 o 
 -10  -8   5      306.71      625.22    148.97 o 
  -9  -8   5     1205.55      789.72    209.24 o 
  -8  -8   5     3674.12     3751.61    335.67 o 
  -7  -8   5     1599.91     2215.93    225.04 o 
  -6  -8   5      638.22      790.47    142.18 o 
  -5  -8   5     7672.03    10266.06    703.42 o 
  -4  -8   5     3264.35     5149.34    277.86 o 
  -3  -8   5      185.75      262.29    157.22 o 
  -2  -8   5     8564.28    12982.49    586.81 o 
  -1  -8   5     6214.42     8987.58    431.93 o 
   0  -8   5       47.10       26.15     85.86 o 
   1  -8   5     3296.76     4569.68    370.07 o 
   2  -8   5     3419.73     5116.99    400.00 o 
   3  -8   5      400.68      500.64    155.94 o 
   4  -8   5      102.28      257.24    142.01 o 
 -11  -7   5      621.30      823.11    163.70 o 
 -10  -7   5      246.06      310.62    126.01 o 
  -9  -7   5      848.22      875.23    144.38 o 
  -8  -7   5     2875.74     2585.77    273.08 o 
  -7  -7   5     3473.89     4274.44    717.14 o 
  -6  -7   5       18.13      412.45    227.81 o 
  -5  -7   5     4807.89     5871.12    576.25 o 
  -4  -7   5     5374.26     7092.88    414.46 o 
  -3  -7   5      195.04      151.57    124.14 o 
  -2  -7   5     4652.62     5664.46    294.13 o 
  -1  -7   5     8161.60    10886.67    499.83 o 
   0  -7   5      857.72     1103.94    131.86 o 
   1  -7   5     2069.68     2513.85   1105.49 o 
   2  -7   5     4854.87     5753.01    416.91 o 
   3  -7   5     2485.20     2876.26    273.24 o 
   4  -7   5      118.86      152.87    119.21 o 
   5  -7   5     1195.60     1309.34    193.16 o 
   6  -7   5     1048.99     1447.79    218.94 o 
 -11  -6   5        0.14     -170.72    113.81 o 
 -10  -6   5      216.94      233.16    120.98 o 
  -9  -6   5     1227.86     1443.90    235.73 o 
  -8  -6   5      284.95      293.68    202.90 o 
  -7  -6   5       10.06       33.61     83.21 o 
  -5  -6   5      177.57      125.71     85.23 o 
  -4  -6   5      199.74      325.35     83.23 o 
  -3  -6   5       55.16      155.06     69.77 o 
  -2  -6   5      109.22       89.56     68.43 o 
  -1  -6   5      912.11     1137.37    118.78 o 
   0  -6   5     1193.63     1687.72    145.10 o 
   1  -6   5      516.39      751.75    137.86 o 
   2  -6   5       72.12       97.49     97.99 o 
   3  -6   5     3486.63     3706.92    297.12 o 
   4  -6   5     2352.36     2423.61    237.51 o 
   5  -6   5        1.36      -82.49     93.60 o 
   6  -6   5     2128.43     2597.71    271.58 o 
   7  -6   5     2508.71     3594.76    338.57 o 
 -11  -5   5      348.96      186.00    138.49 o 
 -10  -5   5     1352.15     1442.82    362.98 o 
  -9  -5   5     1345.55     1361.84    233.20 o 
  -8  -5   5      476.24      348.25    187.61 o 
  -7  -5   5     1053.61     1080.57    186.15 o 
  -6  -5   5     2342.73     2273.24    171.86 o 
  -5  -5   5       61.59        7.09     74.78 o 
  -4  -5   5     4422.70     4574.23    195.22 o 
  -3  -5   5     2231.88     2239.36    144.77 o 
  -2  -5   5       10.23      -11.77     54.89 o 
  -1  -5   5     1960.66     1831.93    137.11 o 
   0  -5   5      530.08      583.08     90.92 o 
   1  -5   5       44.31      125.10     83.65 o 
   2  -5   5     2473.87     1906.89    192.00 o 
   3  -5   5      879.64      744.78    131.81 o 
   4  -5   5     2932.84     2563.97    232.12 o 
   5  -5   5      890.08     1013.72    162.98 o 
   6  -5   5      312.33      265.12    124.10 o 
   7  -5   5     2039.38     2721.89    280.45 o 
   8  -5   5      710.28      918.38    187.94 o 
 -11  -4   5     1616.06     1599.92    269.64 o 
 -10  -4   5     1461.69     1396.79    177.63 o 
  -9  -4   5        0.13      -86.93     98.08 o 
  -8  -4   5     2496.05     2313.59    192.77 o 
  -7  -4   5     2315.31     2108.38    165.36 o 
  -6  -4   5      105.72      127.11     76.27 o 
  -5  -4   5     2373.72     2260.26    163.83 o 
  -4  -4   5     2664.43     2342.08    114.25 o 
  -3  -4   5     2274.94     2031.38    109.59 o 
  -2  -4   5        2.81      -13.49     47.05 o 
  -1  -4   5     1982.64     2038.02    211.65 o 
   0  -4   5      884.03      809.53    109.26 o 
   1  -4   5      700.18      601.45    102.47 o 
   2  -4   5      255.99      189.31     62.37 o 
   3  -4   5       28.72        8.02     55.29 o 
   4  -4   5       92.51       95.33     66.59 o 
   5  -4   5       27.91       63.73     72.48 o 
   6  -4   5        3.56       50.45    114.24 o 
   7  -4   5        7.34      131.15    116.72 o 
   8  -4   5       50.34       -5.80    120.21 o 
 -11  -3   5     4788.27     4575.79    644.31 o 
 -10  -3   5     2707.42     2639.68    221.14 o 
  -9  -3   5     1500.16     1776.18    181.18 o 
  -8  -3   5     8890.06     7835.48    849.61 o 
  -7  -3   5     4570.40     3930.08    239.22 o 
  -6  -3   5      688.53      547.65     97.44 o 
  -5  -3   5     7776.61     6868.98    344.85 o 
  -4  -3   5     6109.76     5834.92    430.09 o 
  -3  -3   5     1318.60     1358.41     80.47 o 
  -2  -3   5     2046.52     1543.99    102.34 o 
  -1  -3   5      156.69      176.17     40.38 o 
   0  -3   5       24.88       -6.69     38.70 o 
   1  -3   5      250.39      200.73     78.92 o 
   2  -3   5      592.24      507.21     69.67 o 
   3  -3   5       46.59       10.83     52.54 o 
   4  -3   5     1448.21     1255.10    110.56 o 
   5  -3   5     2971.65     2373.88    160.94 o 
   6  -3   5      726.35      700.99    103.18 o 
   7  -3   5     1153.83     1338.94    196.77 o 
   8  -3   5     2326.26     2598.11    192.97 o 
   9  -3   5      142.96      253.79    108.56 o 
 -11  -2   5     4633.89     4919.44    436.47 o 
 -10  -2   5     3755.12     3563.55    258.06 o 
  -9  -2   5       33.09       59.19     95.12 o 
  -8  -2   5     4906.36     4636.93    277.77 o 
  -7  -2   5     7654.92     6763.96    355.85 o 
  -6  -2   5       20.17      -33.35     66.36 o 
  -5  -2   5     5910.78     5177.61    272.40 o 
  -4  -2   5     8703.04     8084.83    388.26 o 
  -3  -2   5     8496.15     8491.54    402.81 o 
  -2  -2   5      116.08      141.80     29.23 o 
  -1  -2   5    12128.53    12525.09    508.03 o 
   0  -2   5     5355.01     5489.21    199.86 o 
   1  -2   5     4396.86     3206.28    209.08 o 
   2  -2   5     1502.30     1397.59    155.65 o 
   3  -2   5     1405.62     1386.35    107.10 o 
   4  -2   5     2785.97     2317.09    179.36 o 
   5  -2   5     2087.56     1710.78    132.03 o 
   6  -2   5      106.07      177.28     75.57 o 
   7  -2   5     1723.60     1669.16    140.99 o 
   8  -2   5     3664.04     3459.55    215.41 o 
   9  -2   5      243.81      276.86    101.49 o 
  10  -2   5      234.18      257.97    146.94 o 
 -11  -1   5      136.06       19.89    120.18 o 
 -10  -1   5       68.20       56.87    108.33 o 
  -9  -1   5     1348.65     1275.36    161.54 o 
  -8  -1   5        9.55      -31.86     81.50 o 
  -7  -1   5     3507.76     3204.76    210.44 o 
  -6  -1   5     4550.27     4107.72    236.75 o 
  -5  -1   5     1819.19     1579.68    130.07 o 
  -4  -1   5     1384.22     1202.50    107.54 o 
  -3  -1   5    15985.01    15775.96    702.92 o 
  -2  -1   5    18098.82    17705.06    506.75 o 
  -1  -1   5     3109.60     3162.92    120.92 o 
   0  -1   5    26678.12    30057.97    968.32 o 
   2  -1   5      191.42      182.36     48.34 o 
   3  -1   5    22417.20    21218.43   1817.77 o 
   4  -1   5    27233.12    24519.09    956.43 o 
   5  -1   5     5399.66     4906.18    236.49 o 
   6  -1   5     3982.92     3298.82    185.88 o 
   7  -1   5     5685.97     4921.83    249.45 o 
   8  -1   5     2169.93     2192.14    162.78 o 
   9  -1   5      168.91       82.94     86.88 o 
  10  -1   5     1085.04     1093.32    144.16 o 
 -11   0   5       52.68       58.44    128.17 o 
 -10   0   5      663.53      589.90    143.71 o 
  -9   0   5       33.58     -136.18     90.79 o 
  -8   0   5     2386.62     1945.28    182.91 o 
  -7   0   5     1221.84     1149.86    136.59 o 
  -6   0   5     2115.81     1995.94    156.17 o 
  -5   0   5     2735.98     2223.20    153.85 o 
  -4   0   5      122.49       75.51     59.50 o 
  -3   0   5    10662.13    11488.78    521.67 o 
  -2   0   5    23900.14    27471.13    917.32 o 
  -1   0   5     3322.76     4100.81    149.36 o 
   0   0   5    11456.82    13573.45    445.57 o 
   1   0   5    36078.06    46026.38   2507.43 o 
   2   0   5     5769.09     6881.91    290.66 o 
   3   0   5    14562.08    16299.00   1279.04 o 
   4   0   5    26674.31    26266.79   1084.35 o 
   5   0   5     6734.80     6484.73    357.97 o 
   6   0   5     1891.57     1683.61    127.19 o 
   7   0   5    16251.40    14633.08    772.06 o 
   8   0   5     3929.40     3463.45    206.18 o 
   9   0   5       13.13      -40.36     75.68 o 
  10   0   5     2063.49     2181.85    173.34 o 
  11   0   5     1667.09     1787.49    168.78 o 
 -11   1   5      376.01      254.76    152.75 o 
 -10   1   5     2075.86     1886.14    307.44 o 
  -9   1   5      497.38      458.58    132.85 o 
  -8   1   5       97.50       61.96    101.26 o 
  -7   1   5      158.58      141.00     88.63 o 
  -6   1   5      428.83      345.09     55.99 o 
  -5   1   5        7.89      -56.89     40.80 o 
  -4   1   5       80.63      -17.33     55.61 o 
  -3   1   5      352.36      384.74     67.29 o 
  -2   1   5       39.50       70.82     47.12 o 
  -1   1   5      288.27      433.47     63.24 o 
   0   1   5     1674.06     2847.39    115.15 o 
   2   1   5        0.10      -10.07     34.91 o 
   3   1   5        2.89       19.02     39.74 o 
   4   1   5      977.42      916.27     84.52 o 
   5   1   5     2918.49     2903.23    163.75 o 
   6   1   5      325.94      324.82     74.62 o 
   7   1   5      459.07      326.43     79.52 o 
   8   1   5     1079.03     1027.89    111.20 o 
   9   1   5     1685.16     1878.19    181.93 o 
  10   1   5      108.00       79.20     88.33 o 
  11   1   5     1642.31     1765.94    160.56 o 
 -10   2   5      280.76      229.01    146.67 o 
  -9   2   5       37.82      -83.45    110.68 o 
  -8   2   5       63.60      -88.21    119.13 o 
  -7   2   5       21.08       56.03     91.08 o 
  -6   2   5     1027.68     1035.82     87.47 o 
  -5   2   5     6439.61     5505.27    268.02 o 
  -4   2   5     7553.82     3753.02    286.84 o 
  -3   2   5     5964.48     6709.36    442.28 o 
  -2   2   5     6829.46     8662.07    394.57 o 
  -1   2   5    11781.30    15601.89    962.90 o 
   0   2   5      152.55      325.37     65.06 o 
   1   2   5    12293.71    17701.85    800.37 o 
   2   2   5    17013.86    23718.30    809.42 o 
   3   2   5     2720.23     3949.37    165.40 o 
   4   2   5    11265.19    12057.36    435.45 o 
   5   2   5     4390.83     4292.04    178.71 o 
   6   2   5      808.17      644.63     88.01 o 
   7   2   5     4869.06     4675.17    239.72 o 
   8   2   5      456.82      334.00     83.60 o 
   9   2   5      193.16      138.15     80.24 o 
  10   2   5     1587.94     1702.78    202.32 o 
  11   2   5       42.83       73.61     88.95 o 
 -10   3   5     1012.92     1037.14    179.04 o 
  -9   3   5      844.47      849.05    155.57 o 
  -8   3   5      108.55       41.49     99.93 o 
  -7   3   5       40.06      158.71     67.86 o 
  -6   3   5     2394.93     2219.47    144.51 o 
  -5   3   5     4349.28     3540.93    150.22 o 
  -4   3   5     1051.61     1013.42    117.86 o 
  -3   3   5     6622.11     7874.96    327.76 o 
  -2   3   5    13001.80    15550.12    687.76 o 
  -1   3   5    11064.70    13654.21    528.04 o 
   0   3   5      305.90      530.13     73.25 o 
   1   3   5    21891.00    30358.51   1434.01 o 
   2   3   5    19161.54    28170.13   1266.01 o 
   3   3   5     1118.42     1701.99    131.36 o 
   4   3   5     4678.66     5185.29    212.33 o 
   5   3   5     8309.36     8282.21    314.89 o 
   6   3   5     1249.62     1314.91     92.94 o 
   7   3   5     3107.78     2625.03    169.14 o 
   8   3   5     2485.68     2209.32    159.15 o 
   9   3   5     1003.98     1021.55    121.30 o 
  10   3   5       14.75     -112.63     75.08 o 
  11   3   5      332.22      371.89    102.54 o 
  12   3   5      115.22       14.92     89.48 o 
  -9   4   5     4926.20     5322.57    403.95 o 
  -8   4   5     1807.15     2244.75    266.04 o 
  -7   4   5     1134.57     1110.92    108.64 o 
  -6   4   5     9924.10     9354.64    336.66 o 
  -5   4   5     8426.79     7813.05    345.91 o 
  -4   4   5      326.52      395.59     79.43 o 
  -3   4   5    20802.17    20453.00   1396.00 o 
  -2   4   5    10288.33    11430.96    452.79 o 
  -1   4   5     1221.20     1352.22     84.40 o 
   0   4   5     3912.94     5403.04    479.09 o 
   1   4   5    18159.49    25408.73   1219.52 o 
   2   4   5     5813.45     7892.35    680.54 o 
   3   4   5       21.61       46.88     59.75 o 
   4   4   5     1842.03     1995.12    145.34 o 
   5   4   5     1609.89     1682.96    106.01 o 
   6   4   5       25.35      -77.64     51.76 o 
   7   4   5        8.88      -57.41     56.55 o 
   8   4   5       10.29       34.09     79.50 o 
   9   4   5     3222.47     2817.09    191.21 o 
  10   4   5     1522.87     1552.55    145.82 o 
  11   4   5       84.95      118.56     89.97 o 
  12   4   5      750.96      820.09    124.73 o 
  -9   5   5     2979.76     3414.62    491.19 o 
  -8   5   5     3706.06     4187.16    358.17 o 
  -7   5   5      359.94      281.71     90.98 o 
  -6   5   5     7736.03     7666.82    292.32 o 
  -5   5   5     8847.00     8397.37    303.14 o 
  -4   5   5       32.40       47.27     69.55 o 
  -3   5   5    15017.66    15054.73    593.16 o 
  -2   5   5    17624.24    19031.44   1246.46 o 
  -1   5   5     1080.33     1320.82    134.99 o 
   0   5   5     8521.94    12156.69    925.01 o 
   1   5   5     8403.35    10508.44    523.45 o 
   2   5   5    10225.06    14116.08   1165.42 o 
   3   5   5      131.90      219.61    137.12 o 
   4   5   5     2556.38     2714.51    236.35 o 
   5   5   5     1465.71     1613.97    135.34 o 
   6   5   5      774.78     1012.97     92.73 o 
   7   5   5       42.93       81.32     64.99 o 
   8   5   5       31.99      -24.00     63.55 o 
   9   5   5     2376.86     2275.92    179.56 o 
  10   5   5     2344.99     2249.57    169.86 o 
  11   5   5      372.06      362.77    100.22 o 
  12   5   5      684.16      831.60    125.80 o 
  -8   6   5      311.45      284.85    274.32 o 
  -7   6   5        1.25      -59.73     92.63 o 
  -6   6   5      158.55      133.90     89.95 o 
  -5   6   5      444.48      426.20     81.20 o 
  -4   6   5       26.93       15.39     75.20 o 
  -3   6   5       11.09       38.17     60.95 o 
  -2   6   5     2673.12     2697.35    143.96 o 
  -1   6   5     1772.29     1702.08    129.13 o 
   0   6   5       72.40      -25.78    160.99 o 
   1   6   5     3292.70     4681.92    482.15 o 
   2   6   5    11096.59    13933.19   1160.12 o 
   3   6   5     4324.49     5269.78    502.30 o 
   4   6   5      355.48      312.21    167.21 o 
   5   6   5     5852.07     5875.45    530.24 o 
   6   6   5     5411.40     5957.66    532.06 o 
   7   6   5      669.92     1111.69    131.23 o 
   8   6   5     3455.61     3659.47    206.73 o 
   9   6   5     9457.83     9926.45    438.41 o 
  10   6   5     3307.86     3462.09    213.71 o 
  11   6   5       12.96       30.10     84.16 o 
  12   6   5     1293.81     2077.78    175.53 o 
  -7   7   5      766.49      787.02    210.11 o 
  -6   7   5      552.23      670.60    148.21 o 
  -5   7   5     3439.97     3534.78    254.24 o 
  -4   7   5     1167.88     1188.30    325.72 o 
  -3   7   5     1922.70     2077.42    391.21 o 
  -2   7   5     1557.07     2158.75    389.97 o 
  -1   7   5      182.12      410.44    238.59 o 
   0   7   5     2964.43     4393.68    493.84 o 
   1   7   5     3915.63     5121.14    528.66 o 
   2   7   5     1415.82     1623.12    286.26 o 
   3   7   5     6889.51     7465.66    677.72 o 
   4   7   5     2578.98     2762.02    331.85 o 
   5   7   5     1852.22     1927.95    261.64 o 
   6   7   5     6963.22     7596.81    678.21 o 
   7   7   5     3220.35     3631.82    393.45 o 
   8   7   5     1288.55     1457.80    268.39 o 
   9   7   5     6691.14     7744.94    323.61 o 
  10   7   5     3356.12     4107.71    250.15 o 
  11   7   5      789.25      853.21    120.01 o 
  12   7   5     3946.50     5553.84    301.06 o 
  -6   8   5      366.94      585.80    154.48 o 
  -5   8   5     4903.84     5403.24    348.36 o 
  -4   8   5     3166.89     3515.75    503.38 o 
  -3   8   5       74.25      -84.39    267.11 o 
  -2   8   5     3471.78     4820.54    580.47 o 
  -1   8   5     2283.46     3413.37    464.00 o 
   0   8   5      123.61       28.68    218.20 o 
   1   8   5      724.45      737.99    254.01 o 
   2   8   5      309.94      195.40    210.57 o 
   3   8   5       97.45      174.92    198.13 o 
   4   8   5     2179.24     2289.31    316.68 o 
   5   8   5      695.58      560.16    213.80 o 
   6   8   5      299.52       68.97    184.46 o 
   7   8   5      243.49      326.22    213.22 o 
   8   8   5       58.17      -50.49    212.06 o 
   9   8   5      506.89      627.47    181.84 o 
  10   8   5      599.73      659.63    104.24 o 
  11   8   5       39.79       70.07     91.56 o 
  12   8   5      256.11      348.95    115.63 o 
  -5   9   5     1114.92     1127.34    193.74 o 
  -4   9   5      344.39      424.37    337.57 o 
  -3   9   5      234.65      -30.34    290.73 o 
  -2   9   5      554.06      339.89    310.13 o 
  -1   9   5     1504.04     1422.58    366.42 o 
   0   9   5     3640.38     4738.21    550.05 o 
   1   9   5     1332.46      911.08    298.61 o 
   2   9   5      227.41      167.46    236.19 o 
   3   9   5     3443.87     3499.67    425.86 o 
   4   9   5     3291.86     3353.27    403.81 o 
   5   9   5      165.01      -15.75    187.61 o 
   6   9   5     1705.89     1073.24    268.27 o 
   7   9   5     4495.63     4486.20    485.05 o 
   8   9   5      181.69      182.80    237.51 o 
   9   9   5     1526.01     1845.79    380.52 o 
  10   9   5     1901.85     2573.54    226.24 o 
  11   9   5      108.36       -6.80    124.43 o 
  -4  10   5      484.43      816.60    172.78 o 
  -3  10   5      289.09      240.00    316.60 o 
  -2  10   5        9.24       11.52    290.90 o 
  -1  10   5      732.08      517.55    327.21 o 
   0  10   5     1677.96     1488.16    379.94 o 
   1  10   5     1047.67     1163.43    331.60 o 
   2  10   5      102.35       67.15    249.12 o 
   3  10   5     3857.59     4194.30    489.12 o 
   4  10   5     5577.13     5883.33    600.70 o 
   5  10   5       77.05      -77.93    200.87 o 
   6  10   5     3813.71     3230.49    405.05 o 
   7  10   5     7250.07     6671.30    660.72 o 
   8  10   5     1363.40     1059.64    301.51 o 
   9  10   5     1172.15     1366.87    365.18 o 
  10  10   5     2644.38     2903.53    448.08 o 
  11  10   5      674.09     1038.92    186.20 o 
  -3  11   5      894.33      708.14    382.51 o 
  -2  11   5      104.18      115.90    338.49 o 
  -1  11   5     2098.58     1803.27    440.95 o 
   0  11   5     3690.38     4437.37    571.44 o 
   1  11   5      409.31      336.50    314.20 o 
   2  11   5     1352.47     1522.31    382.09 o 
   3  11   5     2083.35     1336.20    340.06 o 
   4  11   5     1817.16     1194.77    316.43 o 
   5  11   5      340.54      294.38    248.79 o 
   6  11   5     2607.79     2187.84    351.92 o 
   7  11   5     2729.56     1791.74    367.17 o 
   8  11   5      356.29      196.56    255.75 o 
   9  11   5      539.74      693.88    326.55 o 
  10  11   5     1057.52      953.78    366.09 o 
  -1  12   5     1407.35     1630.25    471.29 o 
   0  12   5     3145.52     3279.15    516.56 o 
   1  12   5      113.22       29.84    311.87 o 
   2  12   5     1609.83     1101.59    366.67 o 
   3  12   5     2050.68     1472.57    374.13 o 
   4  12   5     1187.99      813.67    311.21 o 
   5  12   5      815.12      498.48    286.09 o 
   6  12   5     2197.67     1187.39    334.17 o 
   7  12   5      905.99      464.74    285.26 o 
   8  12   5        6.34      -91.77    259.56 o 
   9  12   5      261.86      149.06    302.59 o 
   2  13   5       74.74     -134.47    298.03 o 
   3  13   5      165.32      269.26    301.18 o 
   4  13   5      145.91      -72.37    263.46 o 
   5  13   5        7.47     -310.05    247.29 o 
   6  13   5      378.97      239.50    293.47 o 
   7  13   5      228.31      134.88    291.98 o 
   8  13   5       75.58     -111.25    285.51 o 
  -7 -10   6      823.68      905.20    231.38 o 
  -6 -10   6      276.18      572.76    201.28 o 
  -5 -10   6      131.93      439.79    192.25 o 
  -4 -10   6     1417.24     3074.47    335.34 o 
  -3 -10   6     1015.84     1920.07    281.03 o 
  -2 -10   6       76.39       11.31    107.84 o 
  -1 -10   6      628.82     1306.19    224.91 o 
   0 -10   6     1144.09     2363.93    286.84 o 
  -9  -9   6       24.86      115.10    125.23 o 
  -8  -9   6     1344.34     1213.09    227.90 o 
  -7  -9   6     1149.54     1309.42    239.67 o 
  -6  -9   6        6.74       52.64    149.30 o 
  -5  -9   6     1314.49     1713.23    254.17 o 
  -4  -9   6     1790.47     2884.63    314.03 o 
  -3  -9   6      205.87      389.55    115.55 o 
  -2  -9   6      242.40      409.88    116.05 o 
  -1  -9   6     1237.30     2282.35    198.81 o 
   0  -9   6      147.81      320.42    118.46 o 
   1  -9   6       14.95       -1.57    103.79 o 
   2  -9   6        1.03       24.29    137.12 o 
 -10  -8   6       31.50      -10.44    128.34 o 
  -9  -8   6        6.94       70.79    116.74 o 
  -8  -8   6      142.65       34.15    116.06 o 
  -7  -8   6      326.93      411.06    127.05 o 
  -6  -8   6       21.70       83.98    142.34 o 
  -5  -8   6      958.32     1026.73    198.96 o 
  -4  -8   6      243.81      411.60    164.23 o 
  -3  -8   6        2.31     -118.65     80.67 o 
  -2  -8   6      416.82      645.74    119.53 o 
  -1  -8   6      848.41     1178.65    145.70 o 
   0  -8   6      271.45      407.23    118.16 o 
   1  -8   6       17.90      -32.25    109.72 o 
   2  -8   6       71.05       -4.64    117.97 o 
   3  -8   6       52.18      -91.52    117.14 o 
   4  -8   6      145.43       82.32    137.37 o 
 -10  -7   6     1020.31     1466.61    384.62 o 
  -9  -7   6       49.56      101.05    114.12 o 
  -8  -7   6      185.92      288.93    118.45 o 
  -7  -7   6     3507.93     4806.01    416.83 o 
  -6  -7   6     1287.98     1753.70    259.02 o 
  -5  -7   6       55.31       58.53    136.70 o 
  -4  -7   6     1716.01     2216.53    259.56 o 
  -3  -7   6      320.87      456.80    102.07 o 
  -2  -7   6       59.39       22.54     83.07 o 
  -1  -7   6      556.69      733.96    119.55 o 
   0  -7   6      173.10      173.16     94.73 o 
   1  -7   6      139.60      280.95    131.40 o 
   2  -7   6       57.11       47.34    112.66 o 
   3  -7   6       16.53      -58.78    103.29 o 
   4  -7   6      600.19      675.06    161.41 o 
   5  -7   6      113.50      237.68    149.97 o 
 -11  -6   6      614.23      743.04    160.20 o 
 -10  -6   6     4929.91     4415.65    422.63 o 
  -9  -6   6     3638.56     4399.47    662.92 o 
  -8  -6   6       70.39       94.78    102.35 o 
  -7  -6   6     7382.14     9263.95    681.86 o 
  -6  -6   6     4779.35     6533.82    356.91 o 
  -5  -6   6        3.91      -89.73     85.80 o 
  -4  -6   6     8320.90     9686.92    668.85 o 
  -3  -6   6     8674.57    10446.50    476.50 o 
  -2  -6   6      144.55      153.06     83.12 o 
  -1  -6   6     1701.96     2109.80    171.49 o 
   0  -6   6     2056.67     2598.58    239.05 o 
   1  -6   6        2.00      -40.46     88.04 o 
   2  -6   6      269.51      356.97    121.45 o 
   3  -6   6     1112.05     1059.48    163.98 o 
   4  -6   6       10.49       28.02    105.20 o 
   5  -6   6       98.97      -47.67    115.32 o 
   6  -6   6       70.71        3.07    127.42 o 
 -11  -5   6      661.60      925.87    169.21 o 
 -10  -5   6     1906.08     1833.57    463.09 o 
  -9  -5   6     1779.16     1751.85    436.47 o 
  -8  -5   6      125.30      186.04    102.78 o 
  -7  -5   6     4560.31     4663.33    280.45 o 
  -6  -5   6     8929.06     9894.89    490.43 o 
  -5  -5   6     2487.35     2585.43    194.04 o 
  -4  -5   6      624.52      651.20    111.77 o 
  -3  -5   6     5033.34     5013.43    252.37 o 
  -2  -5   6     5514.96     5156.08    260.93 o 
  -1  -5   6       53.31       80.58     67.54 o 
   0  -5   6     2004.33     3771.67    285.43 o 
   1  -5   6     4807.51     4098.14    306.98 o 
   2  -5   6     2252.26     1867.85    198.47 o 
   3  -5   6      462.04      323.23    116.97 o 
   4  -5   6     1916.35     1806.17    212.23 o 
   5  -5   6     2140.53     2365.25    253.10 o 
   6  -5   6      269.85      151.21    127.34 o 
   7  -5   6      217.45      246.55    143.50 o 
 -11  -4   6     1395.11     1652.22    387.77 o 
 -10  -4   6      616.13      664.48    151.09 o 
  -9  -4   6       21.04      -33.11    103.01 o 
  -8  -4   6      365.24      371.40    114.72 o 
  -7  -4   6      432.20      493.79    149.26 o 
  -6  -4   6      632.45      652.10    113.57 o 
  -5  -4   6      784.63      756.73    115.52 o 
  -4  -4   6       32.51       81.60     78.43 o 
  -3  -4   6     1027.76     1040.38     94.03 o 
  -2  -4   6     5829.01     5557.25    268.98 o 
  -1  -4   6    11451.08    10695.14    473.07 o 
   0  -4   6      760.03      920.78    183.71 o 
   1  -4   6     9348.67     7857.82    341.16 o 
   2  -4   6    11421.97     9707.02    414.72 o 
   3  -4   6      579.93      519.53     89.90 o 
   4  -4   6     3644.74     3189.35    193.66 o 
   5  -4   6    11706.14    11527.88    501.19 o 
   6  -4   6     3835.67     3862.56    282.24 o 
   7  -4   6      667.81      722.34    234.57 o 
   8  -4   6     4845.85     5487.56    424.70 o 
 -11  -3   6      116.28      106.05    144.54 o 
 -10  -3   6      412.25      230.84    129.92 o 
  -9  -3   6       52.69      -39.78    100.90 o 
  -8  -3   6      644.89      594.42    125.24 o 
  -7  -3   6      334.13      365.67    102.87 o 
  -6  -3   6       40.81      -42.65     76.73 o 
  -5  -3   6        4.28      -52.29     70.90 o 
  -4  -3   6      228.86       77.53     72.90 o 
  -3  -3   6      514.79      426.39     75.47 o 
  -2  -3   6     1655.34     1699.38    116.27 o 
  -1  -3   6     4884.67     4493.38    174.90 o 
   0  -3   6      998.20     1068.84     79.08 o 
   1  -3   6     3203.96     2028.59    162.73 o 
   2  -3   6    11366.84    10062.81    422.53 o 
   3  -3   6      572.32      561.38     84.67 o 
   4  -3   6     3233.72     2844.92    174.16 o 
   5  -3   6     6954.57     5800.36    285.55 o 
   6  -3   6     5156.41     4924.59    419.19 o 
   7  -3   6       66.74       53.17     84.57 o 
   8  -3   6     3671.27     3956.42    243.40 o 
   9  -3   6     3101.23     3667.53    239.52 o 
 -11  -2   6      283.53      117.35    133.89 o 
 -10  -2   6      969.15      829.89    161.04 o 
  -9  -2   6      120.13       73.45    105.64 o 
  -8  -2   6      376.60      328.60    115.60 o 
  -7  -2   6       97.76       -5.68     91.01 o 
  -6  -2   6      289.07      229.32     89.93 o 
  -5  -2   6     1271.49     1092.15    122.76 o 
  -4  -2   6       81.81      132.26     73.33 o 
  -3  -2   6     1463.80     1532.63    131.41 o 
  -2  -2   6     5757.37     5914.59    208.82 o 
  -1  -2   6      832.96      887.83     60.39 o 
   0  -2   6      673.40      707.42     59.73 o 
   1  -2   6     4691.07     4625.97    307.73 o 
   2  -2   6      254.65      228.92     60.14 o 
   3  -2   6      843.53      765.25     86.09 o 
   4  -2   6     2644.95     2219.32    147.08 o 
   5  -2   6     2355.48     1861.77    224.66 o 
   6  -2   6       35.52       38.95     70.62 o 
   7  -2   6       38.99       26.57     78.03 o 
   8  -2   6      544.70      500.34    109.95 o 
   9  -2   6      220.51      264.99    109.11 o 
 -11  -1   6      293.95      305.38    142.98 o 
 -10  -1   6     3053.75     2657.24    239.11 o 
  -9  -1   6     2407.54     2265.22    208.02 o 
  -8  -1   6       16.22      -26.39     95.54 o 
  -7  -1   6     2078.85     1824.42    207.63 o 
  -6  -1   6      750.10      703.49    110.02 o 
  -5  -1   6      199.20      154.88     79.84 o 
  -4  -1   6      124.59      123.89     67.85 o 
  -3  -1   6       58.64       42.63     59.87 o 
  -2  -1   6     7005.27     7350.30    225.58 o 
  -1  -1   6      942.38     1251.81     70.63 o 
   0  -1   6     1473.50     1577.38     85.20 o 
   2  -1   6        1.52        4.48     44.06 o 
   3  -1   6     4171.72     3845.63    191.73 o 
   4  -1   6     5064.41     4229.70    211.21 o 
   5  -1   6        0.13       -4.01     58.50 o 
   6  -1   6     1306.12     1294.04    171.11 o 
   7  -1   6       16.39      -66.43     67.94 o 
   8  -1   6      324.27      140.85     88.32 o 
   9  -1   6       37.58     -122.63     83.29 o 
  10  -1   6        2.25        8.50     95.75 o 
 -11   0   6      494.18      344.31    154.37 o 
 -10   0   6      162.15       81.17    125.11 o 
  -9   0   6     3872.01     2989.49    235.58 o 
  -8   0   6     3178.89     2636.31    286.17 o 
  -7   0   6      262.48      268.48    104.49 o 
  -6   0   6     1966.65     1667.56    155.67 o 
  -5   0   6    10789.57    10101.61    480.50 o 
  -4   0   6     3057.62     3097.40    189.01 o 
  -3   0   6      586.63      655.62     86.59 o 
  -2   0   6     5620.57     6669.92    244.85 o 
  -1   0   6     4415.43     5374.88    192.80 o 
   0   0   6     1047.32     1257.03     75.15 o 
   1   0   6     6074.12     7777.87    464.83 o 
   2   0   6    13307.26    17202.21    677.99 o 
   3   0   6     2744.59     3083.60    165.45 o 
   4   0   6      126.01      138.40     59.79 o 
   5   0   6      320.68      330.93     74.48 o 
   6   0   6      683.22      625.83     92.97 o 
   7   0   6        7.51      -75.88     68.78 o 
   8   0   6      541.14      372.14    108.56 o 
   9   0   6        0.36      -78.62     79.44 o 
  10   0   6       46.13       54.25     93.11 o 
 -10   1   6      281.60      177.52    135.89 o 
  -9   1   6     1458.81     1290.81    176.99 o 
  -8   1   6     8034.03     6641.24    368.43 o 
  -7   1   6     7363.05     5971.70    329.36 o 
  -6   1   6        4.89       58.97     84.31 o 
  -5   1   6    21493.28    18114.65    799.16 o 
  -4   1   6    32234.14    33084.46   1434.17 o 
  -3   1   6     1930.88     2288.15    150.03 o 
  -2   1   6    21365.54    25298.23   1100.68 o 
  -1   1   6    33981.83    43220.29   1378.71 o 
   0   1   6     3214.27     4153.77    159.56 o 
   1   1   6    28134.15    38126.23   2089.11 o 
   2   1   6    32937.76    40507.29   2009.13 o 
   3   1   6     9203.93    11003.27    460.28 o 
   4   1   6     1481.55     1629.66    123.61 o 
   5   1   6    11621.51    12159.58    968.99 o 
   6   1   6     3302.25     3299.35    420.23 o 
   7   1   6       25.21      -15.27     96.95 o 
   8   1   6      754.02      619.32    104.75 o 
   9   1   6      106.02       -1.23     80.94 o 
  10   1   6       24.09      -90.09     83.08 o 
  11   1   6      129.07       71.91     96.04 o 
 -10   2   6       21.16      -93.28    131.75 o 
  -9   2   6      636.37      667.61    154.75 o 
  -8   2   6     3759.95     3259.63    241.26 o 
  -7   2   6     3408.56     2876.11    212.90 o 
  -6   2   6       83.98      124.67     88.83 o 
  -5   2   6     6236.25     5767.46    305.69 o 
  -4   2   6    19040.70    15817.78   1904.16 o 
  -2   2   6    10883.25    13077.66    818.32 o 
  -1   2   6    34030.52    44446.43   1900.03 o 
   0   2   6    12484.81    15830.63    582.11 o 
   1   2   6     4161.97     5273.44    271.50 o 
   2   2   6    21462.04    28409.60   1024.71 o 
   3   2   6    19713.06    22780.33   1376.94 o 
   4   2   6       42.59       16.31     46.83 o 
   5   2   6     3884.23     3547.57    376.41 o 
   6   2   6     9567.62     8857.89    651.40 o 
   7   2   6     2246.47     1983.35    151.21 o 
   8   2   6      670.23      588.83    103.27 o 
   9   2   6     1650.40     1825.13    154.98 o 
  10   2   6     2418.04     2655.73    191.38 o 
  11   2   6      471.29      272.62    105.99 o 
  -9   3   6     1158.11     1117.76    170.43 o 
  -8   3   6      435.86      312.01    116.40 o 
  -7   3   6       39.88      -62.06     92.98 o 
  -6   3   6     3069.46     2695.05    160.96 o 
  -5   3   6     2298.38     2098.04    162.76 o 
  -4   3   6     1377.61     1290.85    114.84 o 
  -3   3   6      208.05      307.51     66.58 o 
  -2   3   6     1934.49     2680.09    141.25 o 
  -1   3   6      106.64      234.08    164.48 o 
   0   3   6      699.91     1003.69    110.29 o 
   1   3   6      532.18      934.13    110.52 o 
   2   3   6     1683.21     2788.57    183.25 o 
   3   3   6     9964.19    13181.86    709.01 o 
   4   3   6    10267.33    12071.82    440.51 o 
   5   3   6     1038.49     1304.90     95.08 o 
   6   3   6     3065.58     2713.60    144.03 o 
   7   3   6    11716.69    10947.85    472.94 o 
   8   3   6     1717.45     1687.75    148.01 o 
   9   3   6      668.25      766.24    114.55 o 
  10   3   6     6417.94     6604.01    329.73 o 
  11   3   6     2566.85     2807.68    204.09 o 
  -9   4   6     1094.55     1085.03    245.43 o 
  -8   4   6      129.40       63.62     98.45 o 
  -7   4   6      294.49      440.66    142.70 o 
  -6   4   6     2086.46     4383.87    310.01 o 
  -5   4   6       24.48       -5.59     77.54 o 
  -4   4   6      254.12      260.51     79.70 o 
  -3   4   6     3960.06     4192.88    300.31 o 
  -2   4   6     2323.03     2418.86    129.85 o 
  -1   4   6     1460.20     1747.55    104.34 o 
   0   4   6     3173.08     3878.85    223.24 o 
   1   4   6       89.82      229.12    136.99 o 
   2   4   6     1993.95     2504.28    296.87 o 
   3   4   6       60.57      -19.88     65.94 o 
   4   4   6     2804.83     2938.27    245.26 o 
   5   4   6     2514.04     2385.64    134.54 o 
   6   4   6      891.90      920.33     91.42 o 
   7   4   6     6286.58     5941.33    349.01 o 
   8   4   6     2483.95     2755.14    185.68 o 
   9   4   6      116.45      100.62     83.39 o 
  10   4   6     4330.08     4706.36    266.52 o 
  11   4   6     4080.25     4333.17    255.19 o 
  12   4   6        4.41      -12.87     93.96 o 
  -8   5   6     1465.96     1527.76    256.39 o 
  -7   5   6     1687.26     1506.56    168.92 o 
  -6   5   6      230.24      260.21     82.91 o 
  -5   5   6     2053.83     2084.77    159.47 o 
  -4   5   6      230.99      243.92     83.76 o 
  -3   5   6      520.90      571.82     81.49 o 
  -2   5   6      391.05      407.09    101.23 o 
  -1   5   6     2005.77     2379.65    123.67 o 
   0   5   6      944.89     1470.44    277.14 o 
   1   5   6        1.21        7.79     51.97 o 
   2   5   6      250.22      455.57     81.99 o 
   3   5   6      267.26      441.03    170.11 o 
   4   5   6       55.31       12.04     73.54 o 
   5   5   6      132.66      151.86    119.46 o 
   6   5   6      988.71      895.03     94.47 o 
   7   5   6      332.71      529.29     84.58 o 
   8   5   6        1.85      -17.33     79.57 o 
   9   5   6      414.02      363.97    100.24 o 
  10   5   6      271.31      223.20     97.87 o 
  11   5   6      162.10       91.87     95.91 o 
  12   5   6        9.14      -44.59     94.10 o 
  -8   6   6     4370.98     4208.81    548.64 o 
  -7   6   6     5002.26     5013.12    589.18 o 
  -6   6   6       65.95     -100.83     78.73 o 
  -5   6   6     5063.26     4790.95    252.67 o 
  -4   6   6     5872.15     5970.45    282.28 o 
  -3   6   6      226.01      190.64     74.47 o 
  -2   6   6     1959.95     1828.87    180.49 o 
  -1   6   6     4102.32     4301.34    367.33 o 
   0   6   6      821.18     1222.71    270.01 o 
   1   6   6      246.05      221.51    189.59 o 
   2   6   6      153.26      231.10     63.23 o 
   3   6   6     1404.74     1465.61    261.72 o 
   4   6   6        9.29       18.82    148.39 o 
   5   6   6     1795.54     1668.14    239.67 o 
   6   6   6     1906.33     1866.52    249.53 o 
   7   6   6       32.75      189.37     74.03 o 
   8   6   6     1899.94     2032.10    139.02 o 
   9   6   6     1312.74     1604.77    147.21 o 
  10   6   6       62.72      167.54     92.24 o 
  11   6   6      415.77      490.62    165.51 o 
  12   6   6      560.27      740.92    126.98 o 
  -7   7   6     4105.82     4609.39    577.24 o 
  -6   7   6     1596.26     1667.05    189.20 o 
  -5   7   6      694.57      929.98    335.25 o 
  -4   7   6     7207.62     8399.79    824.95 o 
  -3   7   6     1998.29     2085.54    404.89 o 
  -2   7   6      581.91      621.76    269.68 o 
  -1   7   6     3212.35     3872.06    477.84 o 
   0   7   6     7831.19    11741.87   1049.28 o 
   1   7   6     2569.46     3723.17    440.62 o 
   2   7   6      556.41      779.69    242.82 o 
   3   7   6     2073.29     2485.04    335.67 o 
   4   7   6     4723.66     5477.69    538.44 o 
   5   7   6     3432.16     3347.30    370.32 o 
   6   7   6       26.06       -9.95    167.13 o 
   7   7   6     2244.23     2316.18    304.99 o 
   8   7   6     2754.16     2756.01    170.74 o 
   9   7   6      414.13      492.24     97.11 o 
  10   7   6      255.15      166.31     95.48 o 
  11   7   6     1448.68     1578.39    154.89 o 
  12   7   6      236.19      488.35    112.97 o 
  -6   8   6      982.60     1339.10    187.45 o 
  -5   8   6      615.92      836.00    157.90 o 
  -4   8   6      769.47      880.33    336.50 o 
  -3   8   6     4454.06     5524.61    639.67 o 
  -2   8   6     4276.17     6278.35    692.72 o 
  -1   8   6      265.44      233.12    278.96 o 
   0   8   6     7976.42    11723.46   1067.60 o 
   1   8   6    17050.66    22958.23   1900.51 o 
   2   8   6     1681.00     1647.08    330.69 o 
   3   8   6     5405.63     6790.93    660.14 o 
   4   8   6    20021.53    22472.68   1832.94 o 
   5   8   6     5149.78     5515.50    547.06 o 
   6   8   6     1731.22     1685.13    268.85 o 
   7   8   6    12967.26    13238.90   1118.00 o 
   8   8   6     5526.72     6099.78    592.99 o 
   9   8   6        6.44      -37.35    108.89 o 
  10   8   6     2650.44     2833.31    281.86 o 
  11   8   6     2265.58     2646.70    281.45 o 
  -5   9   6      465.22      500.67    151.69 o 
  -4   9   6       67.55      -83.81    278.80 o 
  -3   9   6      387.39      667.02    357.47 o 
  -2   9   6     2429.15     3541.62    519.29 o 
  -1   9   6     1276.29     1469.75    392.37 o 
   0   9   6     2557.55     3721.43    502.46 o 
   1   9   6     7883.68     9677.38    915.15 o 
   2   9   6     3688.16     5203.62    572.52 o 
   3   9   6     1163.70     1474.56    326.38 o 
   4   9   6    11779.44    13741.53   1190.38 o 
   5   9   6     6738.30     6959.05    668.43 o 
   6   9   6       23.94      -62.09    194.40 o 
   7   9   6     7079.84     7254.43    686.84 o 
   8   9   6     5806.95     6433.38    630.13 o 
   9   9   6      107.59      146.65    257.24 o 
  10   9   6     1724.47     2095.00    270.34 o 
  11   9   6     1890.17     2321.73    255.75 o 
  -4  10   6       80.38       72.37    338.57 o 
  -3  10   6        9.18     -102.13    310.55 o 
  -2  10   6        0.52     -348.02    291.73 o 
  -1  10   6       68.55       58.94    317.84 o 
   0  10   6      168.38       85.89    295.71 o 
   1  10   6      166.14      110.42    290.73 o 
   2  10   6        1.05     -149.64    250.53 o 
   3  10   6      912.28     1034.94    328.79 o 
   4  10   6      416.03      308.81    256.58 o 
   5  10   6      459.93      518.46    256.41 o 
   6  10   6       18.37     -112.00    214.80 o 
   7  10   6        4.87      -36.31    224.08 o 
   8  10   6     1069.33     1047.95    303.00 o 
   9  10   6      658.61      726.55    310.88 o 
  10  10   6        4.56      -68.87    109.97 o 
  11  10   6      186.28      277.80    151.29 o 
  -2  11   6      556.14      607.17    387.81 o 
  -1  11   6      775.74      843.52    393.03 o 
   0  11   6      114.30       65.91    334.09 o 
   1  11   6      595.92      557.26    356.47 o 
   2  11   6     2479.61     1692.59    424.12 o 
   3  11   6      905.18      590.50    319.67 o 
   4  11   6      163.41      -58.45    260.39 o 
   5  11   6     1605.11     1075.31    311.96 o 
   6  11   6      268.25      272.91    265.45 o 
   7  11   6      410.41      196.14    265.45 o 
   8  11   6      242.02       99.73    267.77 o 
   9  11   6       39.38      165.89    280.21 o 
  10  11   6      560.27      578.73    343.29 o 
  -1  12   6      597.51      189.51    405.39 o 
   0  12   6       72.81      -80.08    344.70 o 
   1  12   6      538.12      771.15    403.23 o 
   2  12   6     2235.15     1777.40    462.59 o 
   3  12   6       78.95     -146.65    274.32 o 
   4  12   6      501.17       92.02    291.73 o 
   5  12   6     1157.27      693.80    311.38 o 
   6  12   6      225.29       35.73    259.07 o 
   7  12   6       33.34      -75.03    262.13 o 
   8  12   6      300.91      165.39    293.72 o 
   9  12   6       96.70      -23.63    293.80 o 
   2  13   6     1550.57     1185.65    418.82 o 
   3  13   6        5.76       12.35    319.17 o 
   4  13   6      669.51      583.38    322.98 o 
   5  13   6      507.74      228.64    296.45 o 
   6  13   6       24.66       -4.56    273.33 o 
   7  13   6      109.67      -48.91    293.39 o 
  -5 -10   7      605.66     1368.03    264.95 o 
  -4 -10   7       53.34      -28.10    172.19 o 
  -3 -10   7      443.57     1101.26    243.98 o 
  -2 -10   7      881.27     1713.90    289.41 o 
  -8  -9   7      959.78      826.61    232.21 o 
  -7  -9   7        6.67       18.90    173.01 o 
  -6  -9   7      588.73      674.40    209.33 o 
  -5  -9   7     1149.03     1636.80    261.88 o 
  -4  -9   7      682.62      929.98    219.94 o 
  -3  -9   7      502.58      875.77    223.75 o 
  -2  -9   7     2023.79     3968.70    266.81 o 
  -1  -9   7      784.38     1267.24    232.00 o 
   0  -9   7       65.11      -43.79    107.47 o 
   1  -9   7      469.05     1039.96    234.20 o 
  -9  -8   7     2527.76     1912.53    291.23 o 
  -8  -8   7      524.38      634.64    291.48 o 
  -7  -8   7      325.74      355.18    138.29 o 
  -6  -8   7     2299.59     3138.31    331.19 o 
  -5  -8   7      565.88      627.73    187.61 o 
  -4  -8   7       12.79     -102.96    138.36 o 
  -3  -8   7      515.80      804.14    208.66 o 
  -2  -8   7     1128.12     1764.01    175.38 o 
  -1  -8   7      632.91      911.18    139.99 o 
   0  -8   7      242.46      391.14    119.54 o 
   1  -8   7       10.51      -47.33    101.10 o 
   2  -8   7      437.98      785.99    180.64 o 
   3  -8   7      338.69      483.98    176.75 o 
 -10  -7   7      899.84     1484.02    482.86 o 
  -9  -7   7     2922.49     2656.07    318.75 o 
  -8  -7   7      452.76      587.88    290.40 o 
  -7  -7   7      857.89     1386.14    334.01 o 
  -6  -7   7     3470.55     4642.96    402.90 o 
  -5  -7   7     1710.63     2173.09    268.35 o 
  -4  -7   7       68.80       54.47    141.01 o 
  -3  -7   7     2874.46     3440.73    340.64 o 
  -2  -7   7     1456.79     2029.16    174.64 o 
  -1  -7   7      360.50      488.14    111.79 o 
   0  -7   7       57.22       44.24     96.21 o 
   1  -7   7       20.35      -29.36     90.12 o 
   2  -7   7      418.45      444.10    155.11 o 
   3  -7   7     1043.20     1088.82    199.54 o 
   4  -7   7      547.05      811.52    190.34 o 
 -10  -6   7       92.81       54.71    131.64 o 
  -9  -6   7      147.92      192.39    125.07 o 
  -8  -6   7      798.26      926.81    190.30 o 
  -7  -6   7      335.21      375.24    128.62 o 
  -6  -6   7      102.52      200.58    112.91 o 
  -5  -6   7      782.52      913.49    188.35 o 
  -4  -6   7     1037.61     1208.95    208.16 o 
  -3  -6   7       78.40      -55.13     77.34 o 
  -2  -6   7     3986.77     4506.56    255.23 o 
  -1  -6   7     4504.79     5143.45    283.45 o 
   0  -6   7       40.03      129.08     91.27 o 
   1  -6   7      517.26      558.72    115.23 o 
   2  -6   7     2948.96     3243.09    300.43 o 
   3  -6   7     2439.34     3176.85    303.17 o 
   4  -6   7       49.46       -2.98    122.03 o 
   5  -6   7     1098.45     1032.29    197.80 o 
 -10  -5   7        8.47      -88.13    119.64 o 
  -9  -5   7     1484.64     1770.20    570.48 o 
  -8  -5   7      406.23      220.28    132.72 o 
  -7  -5   7     1069.55     1271.08    332.48 o 
  -6  -5   7     2839.67     3475.63    241.26 o 
  -5  -5   7       25.10      -35.36     93.36 o 
  -4  -5   7     1645.35     1633.15    228.39 o 
  -3  -5   7     3061.63     3169.85    194.60 o 
  -2  -5   7       83.05       24.43     81.82 o 
  -1  -5   7     8145.76     8439.08    402.24 o 
   0  -5   7     6378.92     6800.22    645.97 o 
   1  -5   7      148.96      133.47    110.18 o 
   2  -5   7     5051.09     5050.25    380.35 o 
   3  -5   7     4697.10     4787.38    377.86 o 
   4  -5   7      105.55      -98.82    112.99 o 
   5  -5   7     3843.72     3991.86    342.05 o 
   6  -5   7     3292.75     3520.65    327.29 o 
 -10  -4   7      362.72      237.95    158.47 o 
  -9  -4   7     1583.54     1777.31    406.46 o 
  -8  -4   7     2548.73     2335.71    200.63 o 
  -7  -4   7      213.91       92.69    105.37 o 
  -6  -4   7      632.38      737.16    129.67 o 
  -5  -4   7     2077.07     2117.61    182.44 o 
  -4  -4   7      225.56      217.55     95.40 o 
  -3  -4   7      613.57      527.83     79.23 o 
  -2  -4   7      486.58      549.06     87.66 o 
  -1  -4   7       86.29      101.31     71.11 o 
   0  -4   7      415.29      549.85     74.72 o 
   1  -4   7     1157.14      471.21     81.57 o 
   2  -4   7      504.62      499.97     91.70 o 
   3  -4   7     3834.75     3290.53    198.40 o 
   4  -4   7       65.23      -64.69    111.34 o 
   5  -4   7      393.65      223.64     95.09 o 
   6  -4   7      732.44      637.59    117.11 o 
   7  -4   7       76.18       73.04     97.10 o 
 -11  -3   7      317.91      211.12    141.72 o 
 -10  -3   7      439.17      318.79    140.43 o 
  -9  -3   7      425.34      382.90    132.86 o 
  -8  -3   7     1015.36      808.54    140.44 o 
  -7  -3   7     1347.41     1284.03    356.23 o 
  -6  -3   7      532.99      453.88    159.29 o 
  -5  -3   7      259.33      184.98    107.81 o 
  -4  -3   7     4535.57     4479.78    263.02 o 
  -3  -3   7    16323.69    15987.00    952.41 o 
  -2  -3   7       75.97       45.22     58.16 o 
  -1  -3   7     1711.46     1663.40     98.37 o 
   0  -3   7     8657.55     8736.30    315.52 o 
   1  -3   7      819.13      780.10    130.32 o 
   2  -3   7     2344.38     1916.21    140.49 o 
   3  -3   7     7473.76     6494.45    304.62 o 
   4  -3   7     1017.17      860.52    110.03 o 
   5  -3   7      933.45      745.12    112.24 o 
   6  -3   7      589.52      544.56    131.19 o 
   7  -3   7      216.48      260.80    107.07 o 
   8  -3   7      398.69      401.71    115.62 o 
 -11  -2   7      291.69      210.60    148.98 o 
 -10  -2   7       49.92      -66.19    122.09 o 
  -9  -2   7       75.19       65.54    160.87 o 
  -8  -2   7      574.48      568.00    133.02 o 
  -7  -2   7     1516.28     1251.38    351.04 o 
  -6  -2   7      863.36      724.37    122.98 o 
  -5  -2   7       17.44      -56.09     79.13 o 
  -4  -2   7     4499.29     4370.22    304.74 o 
  -3  -2   7    17103.60    16805.85    591.04 o 
  -2  -2   7     3341.94     3192.48    131.80 o 
  -1  -2   7     5679.72     5793.89    215.06 o 
   0  -2   7    25957.64    25779.53    842.09 o 
   1  -2   7     8188.27     6894.34    696.66 o 
   2  -2   7      352.57      357.43    111.92 o 
   3  -2   7    16248.99    13789.05    564.40 o 
   4  -2   7    12542.46    10251.24    439.62 o 
   5  -2   7      224.76      163.69     81.71 o 
   6  -2   7     8494.19     6739.38    325.00 o 
   7  -2   7     3459.97     2802.59    191.43 o 
   8  -2   7       13.34     -114.80     84.91 o 
   9  -2   7      969.79      911.69    144.00 o 
 -10  -1   7      610.74      552.97    155.43 o 
  -9  -1   7       15.05      -24.77    116.47 o 
  -8  -1   7     2819.41     2520.30    209.65 o 
  -7  -1   7     5149.99     4141.14    259.37 o 
  -6  -1   7      400.36      278.09    104.11 o 
  -5  -1   7     2434.06     2085.36    168.70 o 
  -4  -1   7    11073.51    11541.76    545.95 o 
  -3  -1   7     7397.95     7308.88    366.05 o 
  -2  -1   7       12.46       46.70     35.05 o 
  -1  -1   7    11054.53    11804.76    459.34 o 
   0  -1   7     8759.55     9508.33    330.79 o 
   1  -1   7     2808.44     2882.32    152.76 o 
   2  -1   7     1118.04     1234.37    100.49 o 
   3  -1   7     6447.04     6221.25    284.11 o 
   4  -1   7     5272.54     4643.96    234.08 o 
   5  -1   7     1186.48      896.12    105.40 o 
   6  -1   7     2144.41     1861.46    195.90 o 
   7  -1   7     3716.42     3278.75    205.93 o 
   8  -1   7     1380.93     1210.11    139.99 o 
   9  -1   7        1.08      -54.62     91.73 o 
 -10   0   7     1939.87     1736.11    215.66 o 
  -9   0   7      740.58      711.11    153.47 o 
  -8   0   7     2526.69     2396.30    208.96 o 
  -7   0   7     7475.83     6397.50    355.00 o 
  -6   0   7     2374.98     2033.71    169.43 o 
  -5   0   7     3785.68     3644.08    226.54 o 
  -4   0   7    17713.78    16605.12   1041.69 o 
  -3   0   7     6641.73     6644.82    247.11 o 
  -2   0   7     3229.58     3741.65    130.95 o 
  -1   0   7    17876.45    21254.71    692.16 o 
   0   0   7     8095.24     9504.66    413.83 o 
   1   0   7       28.30       -5.17     49.39 o 
   2   0   7     7618.53     9326.87    391.03 o 
   3   0   7     2046.26     2138.77    117.27 o 
   4   0   7      887.77      892.10     96.89 o 
   5   0   7       46.48      -37.58     60.69 o 
   6   0   7       39.99      -26.64     67.82 o 
   7   0   7      138.49      219.82     87.37 o 
   8   0   7     1170.71     1132.49    131.93 o 
   9   0   7     1434.78     1338.49    232.04 o 
  10   0   7      198.61      148.34    100.51 o 
 -10   1   7      130.79      171.63    143.93 o 
  -9   1   7      642.43      562.56    151.62 o 
  -8   1   7       13.22      -36.14    105.81 o 
  -7   1   7      468.88      422.26    125.06 o 
  -6   1   7      697.68      666.21    123.28 o 
  -5   1   7      446.39      390.36     95.39 o 
  -4   1   7     2527.54     2448.25    266.61 o 
  -3   1   7     1898.45     1752.87    141.52 o 
  -2   1   7       50.47       52.56     45.72 o 
  -1   1   7     2500.08     2818.16    121.14 o 
   0   1   7     3914.50     4995.21    187.70 o 
   1   1   7     1201.53     1451.26    105.68 o 
   2   1   7     2820.74     3540.52    157.97 o 
   3   1   7     1644.15     1718.90    105.84 o 
   4   1   7     1436.53     1156.91    108.44 o 
   6   1   7      408.60      328.59     88.32 o 
   7   1   7     1950.62     1685.66    142.47 o 
   8   1   7      678.32      618.73    109.19 o 
   9   1   7      903.36      857.42    244.64 o 
  10   1   7       28.03      101.73     94.32 o 
 -10   2   7     3169.78     3232.81    288.07 o 
  -9   2   7     2332.74     2050.45    224.58 o 
  -8   2   7      100.26       40.77    117.51 o 
  -7   2   7     2349.48     2072.54    194.41 o 
  -6   2   7     3701.20     3247.49    222.90 o 
  -5   2   7        0.33      -77.22     78.70 o 
  -4   2   7     5950.27     5349.48    432.29 o 
  -3   2   7     6635.52     4138.84    320.83 o 
  -2   2   7       11.68       10.61     31.50 o 
  -1   2   7     3786.51     4011.92    302.84 o 
   0   2   7     2067.88     2286.53    121.87 o 
   1   2   7     2714.44     3340.96    159.53 o 
   2   2   7     6045.15     8167.82    307.55 o 
   3   2   7      384.57      564.49     70.66 o 
   4   2   7     1820.17     2052.64    201.81 o 
   5   2   7     6061.68     6402.99    432.04 o 
   6   2   7       89.55       -3.69     90.69 o 
   7   2   7     2845.63     2859.28    189.84 o 
   8   2   7     4889.25     4255.89    355.69 o 
   9   2   7        1.28       34.31     80.79 o 
  10   2   7     2448.31     2450.95    188.47 o 
  11   2   7     1941.33     2137.91    291.27 o 
  -9   3   7     4555.67     4306.32    352.95 o 
  -8   3   7       58.62       44.59    111.87 o 
  -7   3   7     7307.70     6393.82    319.01 o 
  -5   3   7     6181.12     5421.60    296.73 o 
  -4   3   7     7019.67     6327.12    576.04 o 
  -3   3   7    19616.60    21433.52    828.41 o 
  -2   3   7     5078.75     5859.30    259.33 o 
  -1   3   7     4388.61     4999.47    285.27 o 
   0   3   7     9185.24    10692.48    542.27 o 
   1   3   7     4836.61     5896.42    244.87 o 
   2   3   7     1652.31     2003.51    116.69 o 
   3   3   7     5434.35     6537.19    268.78 o 
   4   3   7      397.84      517.81     73.37 o 
   5   3   7     2302.36     2284.95    280.07 o 
   6   3   7     1934.89     2149.40    160.73 o 
   7   3   7      330.22      352.77     95.45 o 
   8   3   7      650.83      561.46    113.15 o 
   9   3   7       12.58      -79.33     83.34 o 
  10   3   7      967.74      833.02    125.46 o 
  11   3   7     1458.57     1572.69    158.98 o 
  -9   4   7     1669.19     1864.09    283.32 o 
  -8   4   7       10.86      -53.06    107.98 o 
  -7   4   7     1551.33     1554.75    179.10 o 
  -6   4   7     4566.81     3884.64    227.05 o 
  -5   4   7     1983.34     1863.06    151.87 o 
  -4   4   7     4198.70     4008.15    208.06 o 
  -3   4   7     8796.05     9291.35    522.96 o 
  -2   4   7    12761.39    14006.24    554.25 o 
  -1   4   7     2142.92     2545.50    178.54 o 
   0   4   7     1069.97     1298.76    127.28 o 
   1   4   7    11389.32    14625.02    723.68 o 
   2   4   7     7795.37    10285.28    547.40 o 
   3   4   7       87.66      120.47    113.66 o 
   4   4   7     5324.24     5842.69    291.01 o 
   5   4   7     9447.58    10352.98    395.92 o 
   6   4   7      322.08      299.99     79.10 o 
   7   4   7      512.15      543.71    103.50 o 
   8   4   7     4082.28     4077.77    241.81 o 
   9   4   7     2418.48     2138.04    176.37 o 
  10   4   7       10.35      -75.34    106.53 o 
  11   4   7      736.39      810.00    131.22 o 
  -8   5   7      422.60      170.97    163.36 o 
  -7   5   7     1910.49     2152.36    263.05 o 
  -6   5   7      462.49      618.63    125.04 o 
  -5   5   7       70.07        4.14    131.19 o 
  -4   5   7      253.52      112.92     82.94 o 
  -3   5   7      755.08      911.13    147.13 o 
  -2   5   7     1948.86     2151.24    152.85 o 
  -1   5   7     3036.98     2979.75    293.47 o 
   0   5   7      872.34     1056.26    108.41 o 
   1   5   7     3187.38     3670.14    223.00 o 
   2   5   7    19245.70    25723.72   1250.57 o 
   3   5   7     6684.50     8551.09    758.46 o 
   4   5   7     3304.17     4662.19    315.02 o 
   5   5   7    21714.82    24987.09   1175.55 o 
   6   5   7     9504.66    10061.32    541.87 o 
   7   5   7       18.62       84.51     76.43 o 
   8   5   7    12796.31    13032.81    728.16 o 
   9   5   7    12769.77    12534.11    548.54 o 
  10   5   7      101.57       -1.23     93.72 o 
  11   5   7     2695.87     2900.71    216.46 o 
  -7   6   7      304.65      338.82    308.97 o 
  -6   6   7      784.87      637.82    136.51 o 
  -5   6   7       97.09      -13.26    242.40 o 
  -4   6   7      457.56      355.21    102.25 o 
  -3   6   7      165.20      208.23     79.13 o 
  -2   6   7     2406.42     2400.24    207.57 o 
  -1   6   7     2692.91     2858.08    330.86 o 
   0   6   7       30.05        8.09     86.88 o 
   1   6   7     2172.26     2460.57    405.88 o 
   2   6   7     8213.41    10325.49    530.22 o 
   3   6   7     2285.91     2782.41    355.56 o 
   4   6   7     1024.48     1375.66    264.29 o 
   5   6   7    10833.52    11757.87    992.08 o 
   6   6   7     3028.45     2913.95    182.20 o 
   7   6   7       60.66       67.15     76.78 o 
   8   6   7     7034.50     7519.14    362.85 o 
   9   6   7     8693.91     9293.32    431.13 o 
  10   6   7      871.45      967.07    132.22 o 
  11   6   7      781.80      661.57    126.76 o 
  -7   7   7      567.13      822.13    344.62 o 
  -6   7   7        0.38      -99.14    110.69 o 
  -5   7   7      894.98     1157.13    350.09 o 
  -4   7   7      292.06      372.39    274.82 o 
  -3   7   7      351.54      314.44    278.13 o 
  -2   7   7     7079.32     8037.43    782.09 o 
  -1   7   7     2678.44     3372.09    443.19 o 
   0   7   7       65.67       84.06    222.59 o 
   1   7   7     7207.34     9281.69    858.28 o 
   2   7   7     4580.85     6225.13    627.73 o 
   3   7   7      278.20      515.81    224.91 o 
   4   7   7     3098.18     3463.61    410.78 o 
   5   7   7     5928.20     6492.49    618.36 o 
   6   7   7        9.90      -87.71    158.67 o 
   8   7   7     1690.45     2036.53    150.47 o 
   9   7   7      882.86      839.89    127.23 o 
  10   7   7      163.42      176.98    100.47 o 
  11   7   7        9.47      -87.90     90.48 o 
  -6   8   7      996.59      979.73    172.53 o 
  -5   8   7       47.94      -79.75    264.12 o 
  -4   8   7      216.74      421.22    301.35 o 
  -3   8   7       35.44     -182.13    254.76 o 
  -2   8   7      391.28      528.33    299.85 o 
  -1   8   7     1461.62     1465.28    370.98 o 
   0   8   7        3.23       97.24    237.93 o 
   1   8   7     2574.28     3224.69    446.92 o 
   2   8   7      505.12      858.69    291.73 o 
   3   8   7      301.34      597.80    257.91 o 
   4   8   7     2475.53     3012.13    397.26 o 
   5   8   7      858.87     1295.58    294.46 o 
   6   8   7        9.78       14.59    182.80 o 
   7   8   7     1749.98     2768.73    347.11 o 
   8   8   7      394.50      522.17    143.53 o 
   9   8   7       93.08       65.08    151.05 o 
  10   8   7        6.82     -111.25    127.92 o 
  11   8   7        0.36       19.68     95.94 o 
  -5   9   7     2670.93     2547.30    514.48 o 
  -4   9   7     2663.55     2836.21    530.73 o 
  -3   9   7      209.47       40.62    323.65 o 
  -2   9   7     2269.52     3150.74    508.52 o 
  -1   9   7     2571.07     3873.72    539.69 o 
   0   9   7       91.73     -129.57    272.50 o 
   1   9   7      449.15      580.47    298.61 o 
   2   9   7     3224.77     4038.28    504.70 o 
   3   9   7     1335.08     1648.74    355.23 o 
   4   9   7      481.83      537.45    279.21 o 
   5   9   7     2188.14     2479.82    360.12 o 
   6   9   7      328.00      169.45    212.31 o 
   7   9   7      424.65      404.56    231.96 o 
   8   9   7      181.56      147.48    237.93 o 
   9   9   7        1.01      -66.66    117.08 o 
  10   9   7      279.08      330.78    162.57 o 
  11   9   7       98.25      -99.65    130.40 o 
  -3  10   7     1522.14     1252.97    440.79 o 
  -2  10   7     2362.37     2722.31    552.37 o 
   0  10   7     4213.82     5348.53    651.77 o 
   1  10   7     1768.37     1781.88    418.98 o 
   2  10   7     9494.68    12976.18   1184.57 o 
   3  10   7     5397.56     6972.57    725.97 o 
   4  10   7      279.96      186.61    281.28 o 
   5  10   7     4928.55     5434.34    584.70 o 
   6  10   7     3693.09     3730.47    447.75 o 
   7  10   7       42.60       53.64    225.33 o 
   8  10   7     1454.22     1185.24    321.91 o 
   9  10   7      704.05     1131.85    330.53 o 
  10  10   7       24.28        0.66    142.76 o 
  -2  11   7      531.10      917.88    432.50 o 
  -1  11   7     2551.23     2344.94    526.17 o 
   0  11   7     2133.34     1987.39    484.31 o 
   1  11   7      325.00      521.20    361.70 o 
   2  11   7     3864.70     5272.51    640.49 o 
   3  11   7     6120.02     7545.25    788.06 o 
   4  11   7      224.14      274.40    306.65 o 
   5  11   7     1244.24     1259.93    352.25 o 
   6  11   7     3236.09     3180.92    429.18 o 
   7  11   7     1770.25     1298.07    340.56 o 
   8  11   7        6.16     -115.07    250.11 o 
   9  11   7      705.99      763.93    324.56 o 
   0  12   7       13.33     -175.09    386.90 o 
   1  12   7      135.47       31.50    360.87 o 
   2  12   7        3.05       -9.45    332.18 o 
   3  12   7      164.53       11.11    328.21 o 
   4  12   7      526.74      353.99    313.37 o 
   5  12   7       21.95        9.12    269.10 o 
   6  12   7      902.74      714.61    322.65 o 
   7  12   7     1905.90     1213.84    363.77 o 
   8  12   7     1010.26      421.14    326.38 o 
   3  13   7       23.34      -46.09    313.45 o 
   4  13   7       60.99       87.54    324.81 o 
   5  13   7      200.39       43.77    299.36 o 
   6  13   7        5.34      -98.49    291.81 o 
  -6  -9   8        1.83      102.55    187.85 o 
  -5  -9   8       69.29       29.18    174.01 o 
  -4  -9   8      194.18      476.27    204.10 o 
  -3  -9   8      741.69     1521.90    275.81 o 
  -2  -9   8       79.48       14.51    174.18 o 
  -1  -9   8      477.77      943.60    160.07 o 
  -8  -8   8       13.64     -195.25    132.34 o 
  -7  -8   8      135.04      162.24    199.21 o 
  -6  -8   8        7.07       14.26    173.43 o 
  -5  -8   8       22.04      -95.59    151.29 o 
  -4  -8   8       44.72      213.55    174.59 o 
  -3  -8   8      175.97      259.07    181.97 o 
  -2  -8   8      179.63      503.29    197.06 o 
  -1  -8   8       40.91      127.80    114.52 o 
   0  -8   8      687.28      805.19    153.80 o 
   1  -8   8     1283.05     2590.55    339.94 o 
  -9  -7   8       21.59       12.63    130.79 o 
  -8  -7   8      128.93      162.04    139.41 o 
  -7  -7   8      186.98      178.46    135.70 o 
  -6  -7   8      182.09       83.23    170.11 o 
  -5  -7   8        7.64     -151.46    142.51 o 
  -4  -7   8      123.41      125.35    163.65 o 
  -3  -7   8      149.95      180.97    171.52 o 
  -2  -7   8        7.37      -28.35    151.21 o 
  -1  -7   8      353.70      299.80    116.43 o 
   0  -7   8       48.42      -16.85    107.10 o 
   1  -7   8       14.69      -45.84    107.26 o 
   2  -7   8       56.26       93.68    150.96 o 
   3  -7   8      188.23      267.44    168.37 o 
  -9  -6   8      259.94      453.33    151.22 o 
  -8  -6   8     1304.98     1512.61    391.29 o 
  -7  -6   8      874.93     1016.48    167.16 o 
  -6  -6   8       20.58       37.25    115.48 o 
  -5  -6   8       78.92       77.43    149.39 o 
  -4  -6   8        8.68       -2.07    141.51 o 
  -3  -6   8       57.19     -106.20    130.49 o 
  -2  -6   8      119.47       85.58     96.28 o 
  -1  -6   8      400.22      529.42    116.96 o 
   0  -6   8       65.83       88.98    103.32 o 
   1  -6   8      555.71      625.76    133.47 o 
   2  -6   8     2015.69     2148.13    259.15 o 
   3  -6   8      137.03      119.46    144.91 o 
   4  -6   8      482.88      704.33    180.56 o 
   5  -6   8      795.24     1077.80    216.04 o 
 -10  -5   8      961.12     1113.79    241.70 o 
  -9  -5   8      170.99       98.58    129.07 o 
  -8  -5   8      907.39     1088.79    406.59 o 
  -7  -5   8     1519.34     1865.78    390.92 o 
  -6  -5   8      627.93      855.25    148.99 o 
  -5  -5   8      130.58      135.63    148.06 o 
  -4  -5   8     2443.98     2488.28    275.65 o 
  -3  -5   8     1589.02     1486.00    239.83 o 
  -2  -5   8     1368.79     1483.74    144.73 o 
  -1  -5   8       20.72      -52.39     82.73 o 
   0  -5   8     1489.73     1774.00    288.50 o 
   1  -5   8     3107.45     3603.89    239.61 o 
   2  -5   8       77.68       33.16    122.94 o 
   3  -5   8      224.02      174.09    136.54 o 
   4  -5   8     1452.44     1572.55    219.44 o 
   5  -5   8     1516.67     1557.96    230.96 o 
   6  -5   8      118.60      -63.59    134.22 o 
 -10  -4   8      605.05      718.46    218.69 o 
  -9  -4   8     2296.22     2200.43    560.99 o 
  -8  -4   8        8.55      -63.36    109.73 o 
  -7  -4   8     2729.84     3259.19    243.46 o 
  -6  -4   8     9693.17    10226.27    750.42 o 
  -5  -4   8     4188.70     4543.89    284.81 o 
  -4  -4   8     1010.30     1089.90    203.44 o 
  -3  -4   8     8489.71     8885.51    630.71 o 
  -2  -4   8     4390.56     3814.66    216.67 o 
  -1  -4   8      551.58      604.66    102.58 o 
   0  -4   8     8405.99     8424.30    317.17 o 
   1  -4   8    15608.70    16527.57   1046.79 o 
   2  -4   8        6.48       31.28     78.17 o 
   3  -4   8     5444.47     4879.31    261.96 o 
   4  -4   8     4805.20     4624.26    256.44 o 
   5  -4   8      476.84      434.73    108.98 o 
   6  -4   8      203.99      249.29    107.85 o 
   7  -4   8      925.12     1026.06    235.73 o 
 -10  -3   8      108.18      143.68    140.84 o 
  -9  -3   8     1647.51     1829.08    392.95 o 
  -8  -3   8      837.72      923.64    153.03 o 
  -7  -3   8      430.01      220.38    121.89 o 
  -6  -3   8     6631.06     6995.03    383.14 o 
  -5  -3   8     5632.35     5947.44    335.41 o 
  -4  -3   8       31.08      -34.38     90.45 o 
  -3  -3   8    15838.95    16902.13   1088.74 o 
  -2  -3   8    12089.54    11198.66    387.20 o 
  -1  -3   8     1425.42     1395.15     95.06 o 
   0  -3   8     6109.35     6492.84    275.42 o 
   1  -3   8    14153.46    13129.63    539.38 o 
   2  -3   8      610.00      548.50     92.38 o 
   3  -3   8     2967.08     2359.22    167.18 o 
   4  -3   8    10290.28     9282.87    540.31 o 
   5  -3   8     2291.71     2132.67    170.08 o 
   6  -3   8       19.91      -44.12     84.24 o 
   7  -3   8     1562.20     1374.44    150.48 o 
 -10  -2   8        1.68      -59.63    119.83 o 
  -9  -2   8        0.76     -130.56    117.12 o 
  -8  -2   8      141.09      114.70    119.12 o 
  -7  -2   8      805.49      632.83    134.12 o 
  -6  -2   8      736.53      645.23    135.42 o 
  -5  -2   8       95.43       85.75     98.62 o 
  -4  -2   8       18.65        0.06     88.28 o 
  -3  -2   8     1062.30     1030.05    176.91 o 
  -2  -2   8      530.93      438.48     56.19 o 
  -1  -2   8       79.17      114.76     50.57 o 
   0  -2   8      602.91      708.71     73.87 o 
   1  -2   8     3498.23     3670.16    192.29 o 
   2  -2   8     1549.43     1404.10    116.29 o 
   3  -2   8       54.63      -25.59     65.93 o 
   4  -2   8      523.52      421.36     91.40 o 
   5  -2   8     3623.11     2721.01    185.85 o 
   6  -2   8     3380.87     2843.28    196.60 o 
   7  -2   8        1.23       38.84     91.85 o 
   8  -2   8     2524.65     2421.86    197.56 o 
 -10  -1   8       11.14     -108.30    131.94 o 
  -9  -1   8      348.00      295.41    140.42 o 
  -8  -1   8     1488.61     1321.79    178.70 o 
  -7  -1   8     2477.27     2238.94    194.68 o 
  -6  -1   8      147.17      -58.18     97.94 o 
  -5  -1   8     5136.03     5221.04    301.51 o 
  -4  -1   8     2031.45     1998.09    170.75 o 
  -3  -1   8      236.16      286.38     96.01 o 
  -2  -1   8     3624.56     3755.21    150.56 o 
  -1  -1   8     4719.93     4800.05    185.84 o 
   0  -1   8      198.83      192.04     95.19 o 
   1  -1   8     3987.88     3896.06    168.87 o 
   2  -1   8      616.58      558.36     78.66 o 
   3  -1   8      505.97      493.49     88.37 o 
   4  -1   8      612.37      463.52     92.47 o 
   5  -1   8      293.43      202.34     85.20 o 
   6  -1   8     1907.53     1788.84    208.33 o 
   7  -1   8     3619.57     3302.51    214.27 o 
   8  -1   8      611.97      483.00    115.09 o 
   9  -1   8     3094.21     3011.31    221.22 o 
 -10   0   8      486.90      279.24    153.85 o 
  -9   0   8     2226.94     1855.26    210.58 o 
  -8   0   8     2099.33     1838.87    199.82 o 
  -7   0   8       60.18     -102.45     97.75 o 
  -6   0   8     1265.29     1073.07    145.50 o 
  -5   0   8     6074.12     5958.35    468.06 o 
  -4   0   8      678.36      598.95    109.86 o 
  -3   0   8     1305.35     1502.61    143.50 o 
  -2   0   8     7735.11     8684.25    300.92 o 
  -1   0   8     4780.96     5748.30    213.08 o 
   0   0   8        3.49      -24.01     47.71 o 
   1   0   8     3839.90     4210.64    176.29 o 
   2   0   8     4549.93     4040.67    676.14 o 
   3   0   8      235.31      188.69     61.90 o 
   4   0   8      307.61      222.67     79.28 o 
   5   0   8      215.10      201.63     79.65 o 
   6   0   8       95.11       14.41     80.29 o 
   7   0   8       24.37      -45.22     79.65 o 
   8   0   8       86.99       99.39     92.63 o 
   9   0   8        9.56      -99.74     88.36 o 
  -9   1   8     7496.94     6110.49    375.69 o 
  -8   1   8     2704.33     2298.95    219.79 o 
  -7   1   8      681.60      430.54    130.41 o 
  -6   1   8     8030.67     6583.72    357.61 o 
  -5   1   8     8237.29     7602.51    464.08 o 
  -4   1   8      828.32      692.76    116.04 o 
  -3   1   8     8350.68     8897.11    326.15 o 
  -2   1   8     5535.74     6526.27    293.17 o 
  -1   1   8     1163.21     1350.74     86.07 o 
   0   1   8     1602.81     1787.11    101.24 o 
   1   1   8     1759.12     2002.20    112.31 o 
   2   1   8     1182.77     1267.02    153.42 o 
   3   1   8     1073.54     1099.49    102.63 o 
   4   1   8     1291.20     1137.31    114.17 o 
   5   1   8       17.91       18.93     75.56 o 
   6   1   8      692.31      528.24    100.85 o 
   7   1   8     1890.45     1552.35    144.22 o 
   8   1   8       72.00       56.93     86.46 o 
   9   1   8      848.46      773.74    125.33 o 
  10   1   8     2070.80     2242.05    499.44 o 
  -9   2   8     5810.48     5022.98    341.56 o 
  -8   2   8     5962.95     5230.14    558.96 o 
  -7   2   8       83.09      -37.65    104.32 o 
  -6   2   8     7369.70     6457.20    415.17 o 
  -5   2   8     6565.78     4975.30    281.95 o 
  -4   2   8      545.95      399.23    104.61 o 
  -3   2   8     7875.93     7568.11    439.75 o 
  -2   2   8    10034.91    10181.58   1524.88 o 
  -1   2   8     3719.77     4322.38    332.35 o 
   0   2   8     1998.42     2290.51    107.70 o 
   1   2   8     3042.13     3646.32    146.10 o 
   2   2   8     2855.28     3298.26    157.17 o 
   3   2   8     3282.43     4186.42    190.98 o 
   4   2   8      179.61      206.80     67.79 o 
   5   2   8      313.36      271.35     87.34 o 
   6   2   8     3125.30     3062.12    200.13 o 
   7   2   8     3122.35     2734.52    195.01 o 
   8   2   8       97.21       90.85     89.59 o 
   9   2   8     1704.08     1522.79    154.07 o 
  10   2   8     2113.35     2317.19    190.02 o 
  -9   3   8      893.86      711.21    168.70 o 
  -8   3   8      686.40      643.70    161.62 o 
  -7   3   8      538.95      475.07    122.73 o 
  -6   3   8        4.97       33.09     50.55 o 
  -5   3   8     2383.90     2272.07    257.24 o 
  -4   3   8     4221.09     3980.02    267.02 o 
  -3   3   8      147.95      110.01     74.39 o 
  -2   3   8     2287.43     2699.26    156.96 o 
  -1   3   8    16070.13    18391.86    910.59 o 
   0   3   8     6576.05     8138.13    435.12 o 
   1   3   8     1246.70     1399.59    109.16 o 
   2   3   8    14223.64    18317.00    679.66 o 
   3   3   8    15561.56    19350.33    689.87 o 
   4   3   8      298.80      375.54     74.47 o 
   5   3   8     6805.19     7249.36    340.77 o 
   6   3   8    11934.61    13063.16    560.71 o 
   7   3   8     1487.46     1132.50    137.28 o 
   8   3   8     2081.94     1991.01    173.34 o 
   9   3   8     5839.91     5827.79    314.27 o 
  10   3   8     2535.61     2519.99    283.94 o 
  -8   4   8      913.42      999.09    172.69 o 
  -7   4   8      191.72       47.18    117.99 o 
  -6   4   8     1280.55     1209.53    146.92 o 
  -5   4   8      922.65      952.65    184.68 o 
  -4   4   8     2586.50     2465.65    163.64 o 
  -3   4   8     3080.66     3151.57    188.03 o 
  -2   4   8      564.67      466.13     80.53 o 
  -1   4   8     3744.75     4094.45    251.88 o 
   0   4   8    15303.44    17911.15    888.27 o 
   1   4   8     1360.77     1645.01    153.46 o 
   2   4   8    13230.63    16628.06    622.63 o 
   3   4   8    28973.57    37277.91   1288.23 o 
   4   4   8     5750.80     7218.06    294.20 o 
   5   4   8     5089.90     5213.35    445.95 o 
   6   4   8    18602.67    20898.95   1011.44 o 
   7   4   8     2137.52     2473.23    186.67 o 
   8   4   8     1927.84     1904.28    188.48 o 
   9   4   8     6942.39     6920.14    351.84 o 
  10   4   8     2181.07     2264.15    191.37 o 
  11   4   8       16.29      -46.82    100.58 o 
  -8   5   8     1126.35     1166.71    306.90 o 
  -7   5   8      575.88      564.68    144.69 o 
  -6   5   8      841.84      859.13    141.73 o 
  -5   5   8     2650.83     2610.91    182.47 o 
  -4   5   8      477.09      507.38    105.27 o 
  -3   5   8     1104.91     1165.03    198.71 o 
  -2   5   8      119.97       97.53     68.20 o 
  -1   5   8       71.09      116.69     82.14 o 
   0   5   8      156.64      198.60     80.42 o 
   1   5   8      494.47      707.73    200.83 o 
   2   5   8       21.70      -58.34     86.48 o 
   3   5   8     2345.14     3151.40    376.79 o 
   4   5   8      565.93      649.83    118.75 o 
   5   5   8      313.90      414.14     88.45 o 
   6   5   8     4096.40     4140.17    202.57 o 
   7   5   8      972.27     1077.58    137.21 o 
   8   5   8      276.09      294.62    125.18 o 
   9   5   8     1108.45     1078.71    144.90 o 
  10   5   8      958.23     1125.20    145.02 o 
  11   5   8      389.83      459.12    125.15 o 
  -7   6   8      443.57      449.16    335.50 o 
  -6   6   8        4.66     1336.28    383.83 o 
  -5   6   8       32.60      -63.67    254.17 o 
  -4   6   8      162.86      282.69    271.58 o 
  -3   6   8     2079.67     2069.99    275.85 o 
  -2   6   8     1152.48     1038.85    168.40 o 
  -1   6   8     2147.74     2489.06    388.23 o 
   0   6   8    10206.88    12434.85    631.67 o 
   1   6   8     6319.48     7309.04    393.38 o 
   2   6   8      262.30      348.30    109.10 o 
   3   6   8     6330.17     7755.17    427.09 o 
   4   6   8     4254.84     5302.03    533.39 o 
   5   6   8        3.76      -61.38     94.52 o 
   6   6   8     4014.82     4479.43    220.72 o 
   7   6   8     3582.58     3820.66    237.00 o 
   8   6   8       90.70       43.90     95.37 o 
   9   6   8     1009.09      968.24    139.95 o 
  10   6   8      160.73       71.36    102.80 o 
  11   6   8      480.07      645.12    129.50 o 
  -6   7   8       43.79      186.03    279.05 o 
  -5   7   8       78.33      -84.48    252.77 o 
  -4   7   8     2323.45     2324.88    444.76 o 
  -3   7   8     1839.85     2777.44    467.65 o 
  -2   7   8     2124.38     2561.65    397.93 o 
  -1   7   8      472.77      698.69    277.55 o 
   0   7   8     8383.75    11852.87   1058.98 o 
   1   7   8     4252.93     5605.03    594.07 o 
   2   7   8      271.41      301.18    242.90 o 
   3   7   8     8944.55    11056.03    984.20 o 
   4   7   8     8853.99    10410.97    929.16 o 
   5   7   8     3881.23     4529.64    484.56 o 
   6   7   8     6060.78     6039.93    579.48 o 
   7   7   8     7273.49     7038.08    308.39 o 
   8   7   8      304.17      385.44    114.93 o 
   9   7   8     1441.66     1444.58    156.94 o 
  10   7   8     1761.95     2025.10    181.17 o 
  11   7   8      297.25      214.11    114.34 o 
  -5   8   8      413.37      347.60    313.37 o 
  -4   8   8     5523.74     5080.60    611.15 o 
  -3   8   8     4607.00     4662.11    577.99 o 
  -2   8   8        2.65      -10.86    257.66 o 
  -1   8   8     6193.27     7504.05    770.90 o 
   0   8   8     8212.41    11598.04   1065.28 o 
   1   8   8      650.13      890.11    320.74 o 
   2   8   8      888.46      884.14    295.54 o 
   3   8   8     6565.10     7860.77    764.76 o 
   4   8   8     1839.87     1961.94    368.99 o 
   5   8   8        3.68      -58.94    204.02 o 
   6   8   8      502.79      649.78    245.80 o 
   7   8   8     2208.05     1957.88    296.04 o 
   8   8   8      870.75     1184.33    220.39 o 
   9   8   8        0.48       23.54    153.86 o 
  10   8   8      333.34      399.21    116.03 o 
  11   8   8      731.57      824.88    139.81 o 
  -4   9   8     4072.18     4716.00    624.33 o 
  -3   9   8     5035.02     5730.38    691.98 o 
  -2   9   8       55.82      -93.60    297.37 o 
  -1   9   8     5054.79     6762.16    747.19 o 
   0   9   8     9214.77    12345.97   1142.96 o 
   1   9   8      567.22      632.87    314.28 o 
   2   9   8     3225.49     3866.26    499.98 o 
   3   9   8     5738.66     6865.21    711.54 o 
   4   9   8     1575.05     1574.21    359.46 o 
   5   9   8      162.95       53.55    256.41 o 
   6   9   8      652.18      926.17    284.19 o 
   7   9   8      742.60      431.00    247.96 o 
   8   9   8       70.18       92.35    223.00 o 
   9   9   8      207.30      112.58    174.84 o 
  10   9   8        6.68      -33.49    149.80 o 
  -3  10   8      377.52      328.87    359.13 o 
  -2  10   8      109.58      147.32    348.35 o 
  -1  10   8      364.02       66.65    336.74 o 
   0  10   8     1219.41     1288.78    403.40 o 
   1  10   8      615.28      829.26    347.52 o 
   2  10   8      103.07      267.36    312.45 o 
   3  10   8     1860.63     2153.36    438.30 o 
   4  10   8     2567.39     3230.91    467.98 o 
   5  10   8      376.92      154.69    268.10 o 
   6  10   8        1.02      -73.28    227.31 o 
   7  10   8     1433.76     1361.82    324.06 o 
   8  10   8     1814.90     1798.71    365.26 o 
   9  10   8       38.68       83.38    141.96 o 
  10  10   8      595.07      755.15    204.43 o 
  -1  11   8      223.52      169.86    371.81 o 
   0  11   8      812.02     1123.14    436.72 o 
   1  11   8      111.10        2.32    334.67 o 
   2  11   8      563.80      880.82    392.79 o 
   3  11   8      677.32      901.63    371.98 o 
   4  11   8      414.84      521.03    342.96 o 
   5  11   8     2090.71     1552.66    387.40 o 
   6  11   8     1397.39     1257.94    348.52 o 
   7  11   8      389.21      439.96    294.05 o 
   8  11   8     2405.78     2682.10    412.68 o 
   9  11   8      892.77      866.81    332.27 o 
   1  12   8     1426.01     1392.74    479.17 o 
   2  12   8      237.72      350.26    360.62 o 
   3  12   8      648.74      736.74    389.06 o 
   4  12   8      250.80       87.63    329.37 o 
   5  12   8        2.99      -21.80    299.69 o 
   6  12   8      847.96      800.24    346.28 o 
   7  12   8       27.45      -73.28    280.62 o 
   8  12   8      250.32      221.93    311.46 o 
  -6  -8   9     1222.24     1237.71    264.29 o 
  -5  -8   9     1313.87     1239.87    264.54 o 
  -4  -8   9        0.36      -11.52    182.05 o 
  -3  -8   9      768.74     1115.19    260.06 o 
  -2  -8   9     1021.83     1829.55    298.03 o 
  -1  -8   9      326.83      550.96    228.39 o 
   0  -8   9       33.93      -80.13    124.42 o 
  -7  -7   9       29.06       74.61    197.14 o 
  -6  -7   9      171.87      253.01    191.25 o 
  -5  -7   9     2368.84     3433.93    360.54 o 
  -4  -7   9     1874.20     2644.38    324.14 o 
  -3  -7   9      119.18      130.74    186.44 o 
  -2  -7   9     4252.83     6289.54    524.52 o 
  -1  -7   9     4154.16     6118.27    519.21 o 
   0  -7   9      338.83      332.78    141.27 o 
   1  -7   9     2169.26     3491.25    347.36 o 
   2  -7   9     3579.60     5823.88    358.76 o 
  -8  -6   9      202.38       60.98    197.84 o 
  -7  -6   9       46.58      -61.06    132.33 o 
  -6  -6   9      337.81      298.44    194.40 o 
  -5  -6   9     1544.27     1283.72    242.24 o 
  -4  -6   9      888.01     1011.81    232.21 o 
  -3  -6   9       38.43      -57.04    160.91 o 
  -2  -6   9     2549.82     3531.67    356.97 o 
  -1  -6   9     4860.31     6064.42    339.79 o 
   0  -6   9      220.21      240.19    122.95 o 
   1  -6   9     1132.71     1689.32    189.44 o 
   2  -6   9     3624.32     4553.89    301.08 o 
   3  -6   9     1342.50     1813.88    259.56 o 
  -9  -5   9      230.22      289.34    149.74 o 
  -8  -5   9      712.97      842.21    336.45 o 
  -7  -5   9       55.51      -57.52    126.94 o 
  -6  -5   9     1570.36     1854.48    315.52 o 
  -5  -5   9     2598.20     2709.62    310.55 o 
  -4  -5   9      121.34      -68.23    144.58 o 
  -3  -5   9     2307.29     2556.09    302.17 o 
  -2  -5   9     3568.34     3572.46    348.35 o 
  -1  -5   9      329.35      435.07    134.80 o 
   0  -5   9      289.20      459.13    128.17 o 
   1  -5   9      662.05      913.73    144.06 o 
   2  -5   9      991.67     1177.78    203.61 o 
   3  -5   9        4.26      -45.68    130.57 o 
   4  -5   9       25.39      -65.49    133.80 o 
   5  -5   9      541.03      631.96    185.95 o 
  -9  -4   9       67.79       -8.67    140.12 o 
  -8  -4   9      287.77      214.28    138.48 o 
  -7  -4   9       47.90      101.24    131.32 o 
  -6  -4   9      552.89      407.04    182.30 o 
  -5  -4   9     1194.32     1249.73    228.64 o 
  -4  -4   9       63.59      -91.44    143.17 o 
  -3  -4   9     1503.47     1505.48    238.42 o 
  -2  -4   9     2304.96     2573.25    293.22 o 
  -1  -4   9        5.89      -80.44     80.88 o 
   0  -4   9     1725.15     1808.00    208.59 o 
   1  -4   9      872.60      764.08     98.16 o 
   2  -4   9        5.75      -51.58     80.79 o 
   3  -4   9      416.03      313.68     99.78 o 
   4  -4   9      212.49       43.17    149.51 o 
   5  -4   9      247.88      147.64    103.73 o 
   6  -4   9        9.17      -92.86     95.25 o 
  -9  -3   9     1005.19     1085.16    185.57 o 
  -8  -3   9     2246.40     2049.68    633.07 o 
  -7  -3   9      435.64      421.67    139.02 o 
  -6  -3   9      363.87     1129.38    376.79 o 
  -5  -3   9     1587.80     1600.73    176.96 o 
  -4  -3   9      679.65      645.97    178.07 o 
  -3  -3   9       19.90       92.52    146.90 o 
  -2  -3   9     2206.17     2399.16    273.82 o 
  -1  -3   9     1217.08     1453.77    102.35 o 
   0  -3   9       53.94      237.56    108.40 o 
   1  -3   9      505.68      515.75    125.12 o 
   2  -3   9        0.40      -65.30     69.53 o 
   3  -3   9       85.80      -22.91     83.15 o 
   4  -3   9        1.62     -155.62    145.08 o 
   5  -3   9      128.36       64.48     92.65 o 
   6  -3   9      367.22      273.14    106.69 o 
   7  -3   9        2.56      -48.06    103.36 o 
  -9  -2   9     1593.72     1383.01    202.47 o 
  -8  -2   9     8711.22     8155.14    445.93 o 
  -7  -2   9     6494.11     6060.26    355.36 o 
  -6  -2   9      214.25      235.56    143.42 o 
  -5  -2   9    11732.25    11153.98    649.49 o 
  -4  -2   9    13142.96    13933.48    665.16 o 
  -3  -2   9      494.39      305.99    154.28 o 
  -2  -2   9     7393.98     6848.05    508.18 o 
  -1  -2   9    10019.36     9677.22    500.17 o 
   0  -2   9       59.31      211.00     65.89 o 
   1  -2   9     6719.66     6144.18    247.03 o 
   2  -2   9     3519.34     2200.53    194.57 o 
   3  -2   9      185.40       92.20     83.55 o 
   4  -2   9      376.13      192.57     96.06 o 
   5  -2   9      266.31      197.94     99.57 o 
   6  -2   9       43.31       43.91     92.31 o 
   7  -2   9      259.78      185.07    108.74 o 
  -9  -1   9      291.95      207.19    142.80 o 
  -8  -1   9     6092.13     5442.66    341.32 o 
  -7  -1   9     6793.45     6177.02    358.07 o 
  -6  -1   9       13.01       41.70    109.60 o 
  -5  -1   9     5432.23     5359.45    422.22 o 
  -4  -1   9    14324.32    13696.28    651.11 o 
  -3  -1   9     2263.11     2239.49    245.72 o 
  -2  -1   9     2206.33     2149.38    113.36 o 
  -1  -1   9    18371.13    18241.99    609.92 o 
   0  -1   9     7253.43     6955.94    261.61 o 
   1  -1   9       21.94      -30.15     59.78 o 
   2  -1   9     2376.96     1980.51    213.47 o 
   3  -1   9     3851.34     3372.12    198.47 o 
   4  -1   9      458.39      374.16     95.11 o 
   5  -1   9      491.65      430.11    102.61 o 
   6  -1   9     2909.40     2340.61    181.89 o 
   7  -1   9      695.89      733.57    176.25 o 
   8  -1   9      448.72      230.89    114.84 o 
  -9   0   9     1463.28     1170.48    191.83 o 
  -8   0   9     1041.16     1153.78    181.72 o 
  -7   0   9       80.94       65.43    121.16 o 
  -6   0   9       14.59       -4.07    108.00 o 
  -5   0   9     1045.51     1045.34    150.56 o 
  -4   0   9     1864.83     1638.69    164.34 o 
  -3   0   9      854.33      915.41    130.66 o 
  -2   0   9      336.43      274.83     58.48 o 
  -1   0   9      945.02     1083.23    150.53 o 
   0   0   9     6209.24     6662.77    252.05 o 
   1   0   9     5945.72     7015.49    269.49 o 
   2   0   9       62.86       57.85     47.68 o 
   3   0   9     9264.84     8744.89    386.02 o 
   4   0   9    16529.08    14374.52    598.58 o 
   5   0   9     2241.91     1832.97    176.46 o 
   6   0   9     4367.06     3844.73    451.77 o 
   7   0   9     7478.04     6603.23    335.36 o 
   8   0   9     2311.07     2037.76    280.87 o 
   9   0   9      584.46      512.40    131.68 o 
  -9   1   9     1005.44      841.13    179.73 o 
  -8   1   9      463.91      513.94    150.95 o 
  -7   1   9      457.71      401.14    134.91 o 
  -6   1   9      974.55      847.87    148.49 o 
  -5   1   9       60.97        6.95    109.62 o 
  -4   1   9       77.60       -7.31     96.98 o 
  -3   1   9       11.30      -35.38     81.44 o 
  -2   1   9      171.71       81.65     72.29 o 
  -1   1   9       95.66        1.75     54.96 o 
   0   1   9     2122.48     2469.23    164.92 o 
   1   1   9     5332.76     6024.56    235.84 o 
   2   1   9      862.59      899.56    191.50 o 
   3   1   9     1414.56     1450.84    111.42 o 
   4   1   9    10173.99     9856.58    433.89 o 
   5   1   9     3404.14     3152.67    200.18 o 
   6   1   9     2726.70     2406.29    183.93 o 
   7   1   9     9652.23     7919.02    379.15 o 
   8   1   9     4751.65     4241.01    325.01 o 
   9   1   9       66.94       35.31    100.21 o 
  -8   2   9      280.17      215.20    142.50 o 
  -7   2   9      309.21      198.01    167.29 o 
  -6   2   9        9.81      -52.61    143.75 o 
  -5   2   9       12.99      -16.94     96.09 o 
  -4   2   9       27.91      -50.75     93.49 o 
  -3   2   9       12.75      125.41     89.01 o 
  -2   2   9      419.54      549.22     86.46 o 
  -1   2   9      539.89      615.94     94.08 o 
   0   2   9     2836.41     3418.46    143.52 o 
   1   2   9      223.65      186.51     60.22 o 
   2   2   9      339.26      301.60    120.91 o 
   3   2   9     2547.26     2966.36    161.12 o 
   4   2   9      983.74      926.84    115.92 o 
   5   2   9       28.59       13.14     83.12 o 
   6   2   9     1722.40     1518.09    149.01 o 
   7   2   9     1015.35      971.91    236.64 o 
   8   2   9      472.18      466.13    111.98 o 
   9   2   9       28.98      -70.61     91.21 o 
  10   2   9      895.62      955.46    149.56 o 
  -8   3   9     2625.77     2217.48    212.73 o 
  -7   3   9     1401.82     1448.40    173.14 o 
  -6   3   9      144.94      -42.91     65.60 o 
  -5   3   9     1898.95     1796.73    206.28 o 
  -4   3   9      639.30      652.65    110.72 o 
  -3   3   9      222.23      175.75     85.77 o 
  -2   3   9       14.90       33.49     92.75 o 
  -1   3   9      135.94      267.58    106.05 o 
   0   3   9     2213.06     2558.95    196.50 o 
   1   3   9        4.80      -45.06     56.16 o 
   2   3   9     1799.21     2110.13    116.11 o 
   3   3   9     1501.35     1750.27    168.45 o 
   4   3   9      183.02      259.12     78.45 o 
   5   3   9     3153.77     3831.55    224.33 o 
   6   3   9     2639.25     2727.92    215.13 o 
   7   3   9      113.25       56.02    101.13 o 
   8   3   9     1261.21     1120.38    147.32 o 
   9   3   9      399.95      247.88    142.80 o 
  10   3   9       57.17      -40.62    146.44 o 
  -8   4   9     1452.15     1259.70    183.33 o 
  -7   4   9     3687.83     3243.83    236.86 o 
  -6   4   9     3151.60     2879.24    212.02 o 
  -5   4   9       25.42      -60.49     96.96 o 
  -4   4   9     1985.74     1920.09    153.51 o 
  -3   4   9     3127.31     3034.86    179.48 o 
  -2   4   9      741.29      627.09    186.28 o 
  -1   4   9        0.99      -81.07     80.73 o 
   0   4   9      621.35      737.84    124.72 o 
   1   4   9     6616.25     8325.23    447.35 o 
   2   4   9      594.85      715.10     81.24 o 
   3   4   9     1446.94     1966.79    145.44 o 
   4   4   9     3837.11     4572.77    217.02 o 
   5   4   9     2174.68     2546.53    186.32 o 
   6   4   9       10.16      -65.18    134.42 o 
   7   4   9      482.93      315.97    112.00 o 
   8   4   9     1820.98     1671.92    193.62 o 
   9   4   9      146.82       54.43    107.05 o 
  10   4   9        0.26      -32.76    104.02 o 
  -7   5   9      910.42      884.35    201.10 o 
  -6   5   9     8280.38     7257.28    360.96 o 
  -5   5   9     1421.41     1467.15    159.36 o 
  -4   5   9      201.32      267.01    103.07 o 
  -3   5   9    17778.33    16882.65    675.60 o 
  -2   5   9    21302.17    21868.21   1089.10 o 
  -1   5   9      873.04      888.95    131.20 o 
   0   5   9     9876.34    10508.19    550.05 o 
   1   5   9    15290.92    17537.04    872.66 o 
   2   5   9     3443.97     3897.65    258.61 o 
   3   5   9     5186.62     6120.34    602.94 o 
   4   5   9    27305.70    34055.22   1195.70 o 
   5   5   9     2508.51     2917.69    172.97 o 
   6   5   9      994.86      949.34    180.31 o 
   7   5   9     3986.43     3799.57    493.63 o 
   8   5   9     2033.22     1806.90    175.97 o 
   9   5   9       16.80      -96.08    102.64 o 
  10   5   9      818.86      745.89    138.81 o 
  -6   6   9     4190.82     3896.44    548.31 o 
  -5   6   9     2160.98     2430.58    473.78 o 
  -4   6   9       96.99      100.64    279.71 o 
  -3   6   9     7101.24     6687.97    689.65 o 
  -2   6   9    13800.58    14653.69   1273.03 o 
  -1   6   9     2529.43     2764.92    396.76 o 
   0   6   9     7437.61     7712.52    536.91 o 
   1   6   9    23538.09    26339.60   1282.68 o 
   2   6   9     4514.81     5437.28    398.01 o 
   3   6   9     2256.30     2588.43    383.83 o 
   4   6   9    16030.61    20150.20   1658.02 o 
   5   6   9     8188.28     9511.85    384.46 o 
   6   6   9      210.83      216.11     92.76 o 
   7   6   9     2864.04     2967.97    215.85 o 
   8   6   9     4378.75     4410.78    269.74 o 
   9   6   9      826.15      728.59    171.56 o 
  10   6   9      265.54      202.99    114.39 o 
  -6   7   9      534.76      721.32    358.30 o 
  -5   7   9        6.66       89.70    297.45 o 
  -4   7   9      620.27      699.52    347.19 o 
  -3   7   9      532.56      181.30    273.08 o 
  -2   7   9     1559.63     1664.82    370.98 o 
  -1   7   9        6.63     -109.26    222.92 o 
   0   7   9      836.44     1187.23    312.79 o 
   1   7   9     1269.58     1891.39    371.56 o 
   2   7   9      530.29      763.35    283.52 o 
   3   7   9      120.52      249.28    245.88 o 
   4   7   9     2287.96     2679.45    381.18 o 
   5   7   9     2207.64     2408.28    354.49 o 
   6   7   9     1511.64     1957.74    229.14 o 
   7   7   9      213.01       84.50    112.45 o 
   8   7   9     2938.40     3022.58    226.58 o 
   9   7   9     4701.86     4684.08    283.57 o 
  10   7   9     1333.89     1393.67    164.07 o 
  -5   8   9      622.15      575.42    361.12 o 
  -4   8   9     1985.83     2285.25    466.07 o 
  -3   8   9      271.08      209.08    307.07 o 
  -2   8   9      508.97      491.85    317.01 o 
  -1   8   9      876.20     1246.83    358.30 o 
   0   8   9        9.86       21.31    254.84 o 
   1   8   9      692.03      864.99    320.74 o 
   2   8   9     3061.34     4108.83    514.98 o 
   3   8   9       54.35      125.43    247.05 o 
   4   8   9      367.17      505.86    271.00 o 
   5   8   9       30.42        4.31    231.13 o 
   6   8   9     1357.01     1375.66    310.22 o 
   7   8   9      728.39      826.74    178.71 o 
   8   8   9        5.54       16.25    185.37 o 
   9   8   9     1629.81     1717.30    266.78 o 
  10   8   9     2054.54     2433.44    205.76 o 
  -3   9   9       69.57      172.10    329.03 o 
  -2   9   9     1525.56     1555.14    435.23 o 
  -1   9   9      476.29      385.32    326.46 o 
   0   9   9       19.83       57.86    289.41 o 
   1   9   9      672.46      815.66    346.36 o 
   2   9   9     1272.48     1449.19    361.28 o 
   3   9   9       14.00     -187.27    244.31 o 
   4   9   9      249.22      162.90    275.56 o 
   5   9   9      390.40      566.13    295.96 o 
   6   9   9      229.02      143.42    243.15 o 
   7   9   9       28.33      212.56    233.20 o 
   8   9   9      302.03      213.06    214.38 o 
   9   9   9      215.98      182.05    202.53 o 
  10   9   9       63.95       69.39    176.99 o 
  -2  10   9     2245.11     2009.86    506.36 o 
  -1  10   9      152.28      115.23    324.97 o 
   0  10   9      565.00      800.00    367.17 o 
   1  10   9     1946.26     1888.41    434.32 o 
   2  10   9      452.92      274.24    308.97 o 
   3  10   9       39.45      -33.66    287.75 o 
   4  10   9       12.56      -66.49    286.34 o 
   5  10   9      163.89       94.67    286.01 o 
   6  10   9       95.61      363.27    282.53 o 
   7  10   9      142.96      264.29    257.33 o 
   8  10   9      142.37      -32.25    255.58 o 
   9  10   9       55.86      -84.14    189.26 o 
   0  11   9       12.11     -200.37    317.10 o 
   1  11   9     1274.07     1686.87    452.89 o 
   2  11   9     1539.11     1846.37    461.43 o 
   3  11   9      716.17      844.93    383.09 o 
   4  11   9        4.92       -1.58    314.28 o 
   5  11   9      350.40      165.22    322.57 o 
   6  11   9     1001.01     1058.73    354.49 o 
   7  11   9      665.90      402.15    302.59 o 
   8  11   9       11.66     -137.28    276.39 o 
   2  12   9     2868.99     4066.30    607.25 o 
   3  12   9     3696.65     5640.76    698.61 o 
   4  12   9     1042.74     1295.08    441.12 o 
   5  12   9     1124.06      917.30    380.02 o 
   6  12   9     4444.66     5067.66    616.78 o 
  -5  -7  10       24.50      100.72    181.39 o 
  -4  -7  10      255.81      438.63    218.36 o 
  -3  -7  10      325.66      363.27    217.70 o 
  -2  -7  10        0.22       62.18    191.09 o 
  -1  -7  10      313.86      487.04    227.90 o 
   0  -7  10      537.21      898.90    267.19 o 
  -7  -6  10      976.18      928.74    254.76 o 
  -6  -6  10     1375.88     1068.43    252.85 o 
  -5  -6  10        1.76      -19.07    173.51 o 
  -4  -6  10      496.87      832.99    224.91 o 
  -3  -6  10     1472.46     1821.17    297.70 o 
  -2  -6  10      140.22       85.97    189.76 o 
  -1  -6  10      706.06     1081.86    250.78 o 
   0  -6  10     1363.82     2073.50    209.04 o 
   1  -6  10        0.29     -127.32    119.65 o 
   2  -6  10      260.84      464.16    270.13 o 
  -7  -5  10     1710.17     1854.27    382.05 o 
  -6  -5  10     2629.45     2896.23    336.00 o 
  -5  -5  10      219.11      179.73    176.91 o 
  -4  -5  10     2318.87     2375.37    309.14 o 
  -3  -5  10     3962.47     5158.11    452.23 o 
  -2  -5  10     1315.86     1554.40    261.55 o 
  -1  -5  10      808.47     1129.45    243.31 o 
   0  -5  10     4902.61     5952.45    338.05 o 
   1  -5  10     2137.41     2421.92    215.58 o 
   2  -5  10      231.79      279.94    130.16 o 
   3  -5  10     1888.88     2227.97    277.97 o 
  -8  -4  10     1527.96     1521.61    256.79 o 
  -7  -4  10     3785.57     4005.44    447.04 o 
  -6  -4  10     1094.41     1063.75    177.66 o 
  -5  -4  10      212.27      315.27    192.41 o 
  -4  -4  10     4327.44     3983.90    369.49 o 
  -3  -4  10     2050.99     2243.80    295.29 o 
  -2  -4  10       86.58       13.10    160.25 o 
  -1  -4  10      548.98      382.42    186.44 o 
   0  -4  10     2995.49     3298.62    355.03 o 
   1  -4  10     2248.73     2155.09    155.81 o 
   2  -4  10       42.74      -50.16     93.89 o 
   3  -4  10      400.96      310.19    110.34 o 
   4  -4  10     1075.66     1074.02    144.64 o 
   5  -4  10      871.67      826.27    140.50 o 
  -8  -3  10     3221.01     3469.36    272.97 o 
  -7  -3  10     6037.52     6368.23    384.69 o 
  -6  -3  10     1546.97     1676.71    198.81 o 
  -5  -3  10     1250.24     1302.63    245.14 o 
  -4  -3  10     4342.87     4616.18    398.75 o 
  -3  -3  10     1829.59     1678.17    250.86 o 
  -2  -3  10     1398.59     1409.90    237.93 o 
  -1  -3  10     2187.61     2378.52    295.96 o 
   0  -3  10     3329.97     3385.66    172.16 o 
   1  -3  10      579.77      600.85     94.41 o 
   2  -3  10       32.65        2.16     49.89 o 
   3  -3  10       17.47      -70.09     91.30 o 
   4  -3  10      691.81      642.19    124.20 o 
   5  -3  10      967.75      797.07    136.76 o 
   6  -3  10     1151.46     1332.64    164.15 o 
  -8  -2  10       55.61       -4.44    134.61 o 
  -7  -2  10     1900.35     1793.74    347.23 o 
  -6  -2  10      888.41      904.14    164.21 o 
  -5  -2  10        1.53       22.64    112.93 o 
  -4  -2  10      841.00      748.60    190.59 o 
  -3  -2  10     3103.87     2814.08    292.89 o 
  -2  -2  10      267.16      285.10    165.14 o 
  -1  -2  10        6.56       -6.85     60.56 o 
   0  -2  10     3360.48     4367.16    193.02 o 
   1  -2  10     1376.09     1359.94    111.19 o 
   2  -2  10       80.81      -15.76     44.15 o 
   3  -2  10      869.99      770.46    114.82 o 
   4  -2  10     2709.09     2422.54    231.83 o 
   5  -2  10     1488.98     1244.77    212.60 o 
   6  -2  10      209.45      233.33    110.15 o 
   7  -2  10      813.71      784.16    141.45 o 
  -8  -1  10       11.99      189.00    138.51 o 
  -7  -1  10      836.93      892.87    187.56 o 
  -6  -1  10      253.57      235.65    136.28 o 
  -5  -1  10     1368.39     1328.96    170.10 o 
  -4  -1  10     3296.65     3119.40    305.24 o 
  -3  -1  10      269.40      313.62    163.90 o 
  -2  -1  10     2878.29     3358.49    324.89 o 
  -1  -1  10     2436.63     2289.97    129.37 o 
   0  -1  10     1475.02     1926.44    123.34 o 
   1  -1  10     6463.96     6743.67    359.52 o 
   2  -1  10     7033.35     6968.09    470.88 o 
   3  -1  10        1.42       53.91     82.88 o 
   4  -1  10     5208.50     4222.21    241.17 o 
   5  -1  10     4212.34     3377.30    218.80 o 
   6  -1  10       31.22      173.85    110.88 o 
   7  -1  10     2359.80     1905.93    408.58 o 
  -8   0  10      267.98      185.19    147.54 o 
  -7   0  10     1966.40     1693.56    263.50 o 
  -6   0  10     7244.32     6809.60    387.59 o 
  -5   0  10      526.57      591.42    183.87 o 
  -4   0  10     4348.15     4287.95    275.70 o 
  -3   0  10     3503.30     3454.66    322.15 o 
  -2   0  10      217.70      205.10    153.04 o 
  -1   0  10     1485.88     1575.72    109.14 o 
   0   0  10      668.33      755.61     83.84 o 
   1   0  10      823.96      999.36     96.37 o 
   2   0  10     2170.20     2160.71    200.37 o 
   3   0  10      491.17      412.28     94.08 o 
   4   0  10     1563.85     1206.08    127.92 o 
   5   0  10     2897.64     2127.89    296.08 o 
   6   0  10      389.30      338.91    106.79 o 
   7   0  10      827.18      491.19    153.62 o 
   8   0  10     1043.42     1015.09    222.84 o 
  -8   1  10      196.28      200.40    145.59 o 
  -7   1  10      168.83      127.80    133.38 o 
  -6   1  10     1535.70     1384.54    230.01 o 
  -5   1  10     2667.08     2589.56    218.90 o 
  -4   1  10      269.30      238.46    116.16 o 
  -3   1  10     2928.44     3065.19    295.21 o 
  -2   1  10     7639.20     7939.69    569.03 o 
  -1   1  10     5642.41     6586.38    251.51 o 
   0   1  10       89.27       28.61     66.67 o 
   1   1  10     3002.35     3436.32    175.86 o 
   2   1  10     7190.46     7760.77    396.66 o 
   3   1  10      363.84      444.24     98.92 o 
   4   1  10      912.38      746.68    157.89 o 
   5   1  10     2043.62     1829.27    159.14 o 
   6   1  10      357.21      255.88    106.69 o 
   7   1  10      139.38       62.14     98.07 o 
   8   1  10     1140.37      974.33    144.85 o 
  -8   2  10       92.06     -142.61    135.22 o 
  -7   2  10        2.28      -45.96    127.95 o 
  -6   2  10      451.84      213.96    131.93 o 
  -5   2  10      432.16      417.24    129.51 o 
  -4   2  10     1324.47     1328.33    160.37 o 
  -3   2  10      284.99      369.57    159.17 o 
  -2   2  10     6092.98     6271.01    363.73 o 
  -1   2  10    20537.03    22539.42    927.43 o 
   0   2  10     2269.67     2396.65    125.62 o 
   1   2  10     3276.56     3707.84    161.76 o 
   2   2  10    21020.79    23632.41    893.94 o 
   3   2  10    10079.53    11055.52    428.61 o 
   4   2  10     2470.13     2474.23    252.60 o 
   5   2  10    14015.15    13156.85    568.78 o 
   6   2  10     8835.39     7788.16    381.64 o 
   7   2  10       92.25      -77.12     95.93 o 
   8   2  10     5101.72     3970.52    254.96 o 
   9   2  10     3129.83     2747.28    217.73 o 
  -7   3  10       36.69      -48.05    125.74 o 
  -6   3  10      765.46      533.89    122.21 o 
  -5   3  10     3452.66     2642.90    234.53 o 
  -4   3  10      370.34      123.90     89.44 o 
  -3   3  10     1544.55     1473.95    266.42 o 
  -2   3  10     6216.54     6170.41    368.39 o 
  -1   3  10     5879.82     5979.27    260.71 o 
   0   3  10     1883.10     2219.58    150.24 o 
   1   3  10     3178.70     3508.74    155.87 o 
   2   3  10    13294.11    15123.65    586.67 o 
   3   3  10     4193.73     4869.57    227.02 o 
   4   3  10      601.42      604.45    113.57 o 
   5   3  10     7065.02     6725.11    335.34 o 
   6   3  10     6902.58     6895.39    348.79 o 
   7   3  10      266.99      282.68    120.91 o 
   8   3  10     2916.53     2415.69    205.97 o 
   9   3  10     3617.78     3382.82    243.73 o 
  -7   4  10      474.02      340.79    217.55 o 
  -6   4  10      708.22      640.86    142.14 o 
  -5   4  10     7786.81     6732.15    334.71 o 
  -4   4  10     1007.01     1121.76    131.02 o 
  -3   4  10     2818.67     2830.24    182.43 o 
  -2   4  10    16853.36    16039.20    819.41 o 
  -1   4  10     3212.35     2949.94    223.48 o 
   0   4  10     1682.46     2085.08    194.68 o 
   1   4  10     6958.98     7950.82    331.85 o 
   2   4  10     3721.48     4460.45    184.61 o 
   3   4  10       33.96       16.94     78.31 o 
   4   4  10     2139.05     2644.01    165.03 o 
   5   4  10     2204.47     2110.50    227.40 o 
   6   4  10      374.95      197.94    111.65 o 
   7   4  10      109.77       43.07    112.08 o 
   8   4  10      226.35      149.14    145.86 o 
   9   4  10      375.62      323.90    152.04 o 
  -6   5  10       22.98      -63.92    325.97 o 
  -5   5  10     1368.90     1357.41    162.50 o 
  -4   5  10     1330.39     1513.52    152.51 o 
  -3   5  10      637.04      637.59    106.52 o 
  -2   5  10     4156.11     3706.15    257.33 o 
  -1   5  10     2124.56     1999.06    249.53 o 
   0   5  10       23.79      -15.16     92.95 o 
   1   5  10     4206.74     4467.19    286.64 o 
   2   5  10     2249.83     2393.48    203.93 o 
   3   5  10       17.59       15.93     89.12 o 
   4   5  10     1310.88     1352.87    131.74 o 
   5   5  10      789.52      753.42    124.67 o 
   6   5  10       50.82     -101.72     95.28 o 
   7   5  10        3.82     -145.35    100.29 o 
   8   5  10        5.78     -125.92     98.61 o 
   9   5  10      178.63       61.21    112.24 o 
  -6   6  10      168.65       18.32    339.07 o 
  -5   6  10     2263.97     2524.34    512.16 o 
  -4   6  10     3255.43     2966.53    506.69 o 
  -3   6  10      420.07      533.22    310.96 o 
  -2   6  10      651.94      984.78    333.01 o 
  -1   6  10     1452.89     1641.03    364.85 o 
   0   6  10        7.82      -42.03    221.76 o 
   1   6  10     2819.17     3044.54    219.28 o 
   2   6  10      587.68      758.78    152.99 o 
   3   6  10      873.39     1069.94    160.61 o 
   4   6  10      439.81      553.95    150.13 o 
   5   6  10      118.69      105.81     97.03 o 
   6   6  10       75.28      -24.12     99.97 o 
   7   6  10     2073.91     1808.08    238.30 o 
   8   6  10      138.57      169.86    112.64 o 
   9   6  10      770.28      819.29    144.96 o 
  -5   7  10     3681.05     3530.93    579.64 o 
  -4   7  10    12279.05    12193.43   1135.33 o 
  -3   7  10     1030.70      812.18    335.58 o 
  -2   7  10     4165.46     4291.46    530.48 o 
  -1   7  10    16335.49    17538.40   1503.91 o 
   0   7  10     5508.79     5720.34    613.88 o 
   1   7  10     1408.29     1782.29    367.25 o 
   2   7  10     7809.27     8762.48    837.72 o 
   3   7  10      862.97     1207.46    322.65 o 
   4   7  10     3998.62     4502.36    520.12 o 
   5   7  10      512.63      580.47    270.51 o 
   6   7  10      513.05      790.17    176.22 o 
   7   7  10      682.14      604.97    137.50 o 
   8   7  10      422.98      354.41    126.87 o 
   9   7  10      208.76      170.57    116.88 o 
  -4   8  10     5311.44     4732.25    608.16 o 
  -3   8  10     2231.98     2798.41    512.91 o 
  -2   8  10      391.75      226.32    295.63 o 
  -1   8  10     6202.21     6528.13    699.19 o 
   0   8  10     3593.42     4465.72    543.58 o 
   1   8  10       27.73       12.02    245.06 o 
   2   8  10     4747.42     5173.61    598.05 o 
   3   8  10     7676.87     9097.32    873.45 o 
   4   8  10     3595.52     3947.50    492.18 o 
   5   8  10        1.67      181.22    267.02 o 
   6   8  10     2650.63     2763.59    405.14 o 
   7   8  10      840.23      847.42    258.65 o 
   8   8  10       87.04       67.48    190.84 o 
   9   8  10      146.47      263.71    201.78 o 
  -3   9  10       14.46     -254.67    316.93 o 
  -2   9  10       92.40       29.60    301.59 o 
  -1   9  10      632.16      765.92    374.30 o 
   0   9  10      674.12     1005.09    368.50 o 
   1   9  10     2413.83     3082.76    471.29 o 
   2   9  10      143.70      141.35    273.49 o 
   3   9  10     1066.51     1285.05    365.84 o 
   4   9  10     5104.65     6358.10    686.75 o 
   5   9  10     1927.45     1801.19    396.10 o 
   6   9  10     1329.86     1574.54    370.15 o 
   7   9  10    10753.61     9466.73    870.71 o 
   8   9  10     3660.51     5339.58    510.42 o 
   9   9  10      210.22      378.03    231.87 o 
  -1  10  10      239.66      147.40    319.25 o 
   0  10  10       77.57      -89.70    309.06 o 
   1  10  10      649.77      581.97    343.29 o 
   2  10  10      305.31      488.12    333.10 o 
   3  10  10      772.53      953.28    367.25 o 
   4  10  10     2824.46     3339.09    500.64 o 
   5  10  10     2075.70     2110.66    446.42 o 
   6  10  10       47.37       29.43    269.84 o 
   7  10  10     3014.94     3019.76    430.26 o 
   8  10  10     3272.92     4882.38    518.22 o 
   1  11  10      677.86      729.94    381.76 o 
   2  11  10       11.26     -152.04    302.92 o 
   3  11  10     1923.57     1647.58    441.03 o 
   4  11  10     1080.24     1148.10    416.33 o 
   5  11  10       27.52     -120.87    316.43 o 
   6  11  10      572.11      944.74    369.90 o 
   7  11  10     1329.02     1825.98    409.95 o 
  -4  -6  11       22.31      113.99    198.63 o 
  -3  -6  11     3212.11     4487.27    439.13 o 
  -2  -6  11     3459.12     4625.47    446.51 o 
  -1  -6  11      226.44      378.36    225.66 o 
  -6  -5  11      693.85      894.25    254.09 o 
  -5  -5  11      658.09      604.35    224.99 o 
  -4  -5  11        2.66       58.86    182.55 o 
  -3  -5  11      127.99      141.43    189.59 o 
  -2  -5  11     1015.04     1191.46    259.31 o 
  -1  -5  11     1188.72     1525.30    283.19 o 
   0  -5  11       10.95       31.50    185.53 o 
   1  -5  11     1171.43     1403.74    189.13 o 
   2  -5  11     2125.99     2704.09    246.33 o 
  -7  -4  11      364.54      310.40    164.48 o 
  -6  -4  11        4.82       59.69    198.55 o 
  -5  -4  11      176.28      273.33    205.84 o 
  -4  -4  11      326.37      117.80    189.43 o 
  -3  -4  11      408.73      540.43    203.36 o 
  -2  -4  11      241.61      387.81    196.81 o 
  -1  -4  11       62.18      -34.98    169.70 o 
   0  -4  11     1409.08     1534.17    281.37 o 
   1  -4  11       71.27       21.72     90.47 o 
   2  -4  11      943.31     1076.41    172.34 o 
   3  -4  11     2481.97     2573.80    209.16 o 
  -7  -3  11      162.86      195.61    155.24 o 
  -6  -3  11      152.18      113.08    202.69 o 
  -5  -3  11      802.86      760.37    234.11 o 
  -4  -3  11      128.82       87.05    171.11 o 
  -3  -3  11       11.02     -134.30    158.59 o 
  -2  -3  11      766.52      707.98    215.87 o 
  -1  -3  11      460.11      485.30    203.19 o 
   0  -3  11      162.36      152.28    116.85 o 
   1  -3  11       40.45      146.43     87.72 o 
   2  -3  11        6.61     -115.81     82.13 o 
   3  -3  11      147.34       88.04    105.44 o 
   4  -3  11        2.49      -66.29     99.76 o 
  -7  -2  11      334.38      299.22    157.45 o 
  -6  -2  11     1710.09     1843.77    217.88 o 
  -5  -2  11      473.59      433.49    200.21 o 
  -4  -2  11       17.94      104.46    168.62 o 
  -3  -2  11       42.68       88.79    166.22 o 
  -2  -2  11      449.02      513.99    191.09 o 
  -1  -2  11      100.99       54.80    173.10 o 
   0  -2  11       59.83       91.46     74.14 o 
   1  -2  11     1031.60     1116.66    170.70 o 
   2  -2  11       12.11      -11.57     80.11 o 
   3  -2  11     1585.08     1465.13    179.98 o 
   4  -2  11     2460.53     2075.47    176.47 o 
   5  -2  11       12.58      -80.98    156.89 o 
  -7  -1  11      152.45       75.75    143.16 o 
  -6  -1  11     1898.42     2085.84    223.40 o 
  -5  -1  11     2961.42     3103.71    249.32 o 
  -4  -1  11      285.13      148.72    176.33 o 
  -3  -1  11       45.74       -2.57    162.07 o 
  -2  -1  11      943.22     1257.03    238.76 o 
  -1  -1  11     1437.68     1608.45    258.73 o 
   0  -1  11      173.92      692.68    116.51 o 
   1  -1  11        8.38       65.35     74.34 o 
   2  -1  11      514.57      409.54     92.98 o 
   3  -1  11     2881.45     2294.05    175.19 o 
   4  -1  11     1880.61     1607.26    175.46 o 
   5  -1  11        5.18      -84.04     91.91 o 
   6  -1  11     2771.84     2215.65    187.94 o 
  -7   0  11     1431.28     1193.46    289.99 o 
  -6   0  11      244.60      323.14    146.75 o 
  -5   0  11     2726.40     2498.50    279.75 o 
  -4   0  11     7767.41     8149.02    603.35 o 
  -3   0  11     2816.21     2737.56    299.85 o 
  -2   0  11     3546.51     3407.24    338.49 o 
  -1   0  11    10934.24    12134.49    832.16 o 
   0   0  11     8006.13     9408.67    349.39 o 
   1   0  11       11.35      103.07     78.28 o 
   2   0  11     7057.29     6501.55    268.11 o 
   3   0  11     5762.04     4498.09    320.29 o 
   4   0  11       82.57       54.98     94.87 o 
   5   0  11     4215.34     3285.13    219.74 o 
   6   0  11     4805.27     4464.48    469.47 o 
   7   0  11      880.80      918.78    144.27 o 
  -7   1  11     1546.16     1458.93    199.69 o 
  -6   1  11     1680.20     1779.46    203.38 o 
  -5   1  11     1036.80     1331.07    179.67 o 
  -4   1  11     5879.15     5938.71    472.62 o 
  -3   1  11     8788.60     8915.02    633.95 o 
  -2   1  11        3.76       14.09    157.51 o 
  -1   1  11    13710.42    15543.05   1025.07 o 
   0   1  11    14063.37    14771.43    514.14 o 
   1   1  11      264.80      207.71     85.93 o 
   2   1  11    11607.07    12233.83    443.68 o 
   3   1  11    16846.84    16131.59    671.67 o 
   4   1  11     3156.64     2572.13    191.31 o 
   5   1  11     3300.14     2556.78    196.60 o 
   6   1  11     5937.87     4786.81    308.77 o 
   7   1  11      995.62      868.60    141.90 o 
  -7   2  11       30.80      -17.14    151.36 o 
  -6   2  11      166.45      166.62    132.65 o 
  -5   2  11       81.84      -80.61    162.94 o 
  -4   2  11      676.53      573.51    139.28 o 
  -3   2  11       81.17       88.79    164.06 o 
  -2   2  11        8.01       -1.08    147.56 o 
  -1   2  11     2112.14     2270.33    155.90 o 
   0   2  11     2415.64     2569.18    136.93 o 
   1   2  11      579.24      685.64     88.56 o 
   2   2  11      619.66      606.31    132.41 o 
   3   2  11     2460.46     2155.39    390.51 o 
   4   2  11     1536.69     1528.41    152.18 o 
   5   2  11      171.36      208.99    108.32 o 
   6   2  11     3152.99     2696.43    412.64 o 
   7   2  11     3799.05     3374.78    237.72 o 
   8   2  11     1614.04     1305.52    201.08 o 
  -7   3  11      314.26      231.78    149.03 o 
  -6   3  11      921.32      817.64    151.16 o 
  -5   3  11     1099.78      862.67    184.88 o 
  -4   3  11      324.22       51.77    104.70 o 
  -3   3  11     3175.99     2782.56    248.46 o 
  -2   3  11     1447.87     1876.16    203.42 o 
  -1   3  11       21.30       14.96     84.57 o 
   0   3  11     4882.57     5533.27    256.68 o 
   1   3  11     3079.24     3307.89    156.57 o 
   2   3  11      282.18      156.10    104.95 o 
   3   3  11     2252.71     2208.45    244.57 o 
   4   3  11      374.90      195.46    104.82 o 
   5   3  11      340.41      300.33    112.73 o 
   6   3  11     1405.58     1355.37    238.96 o 
   7   3  11      151.58       90.91    113.70 o 
   8   3  11     2264.16     2008.48    306.69 o 
  -6   4  11     2242.82     2169.81    209.07 o 
  -5   4  11      814.67      794.94    141.62 o 
  -4   4  11     1336.43     1114.53    141.64 o 
  -3   4  11     6300.34     5342.38    349.14 o 
  -2   4  11     1475.48     1702.42    242.53 o 
  -1   4  11      620.31      809.71    152.51 o 
   0   4  11     5109.27     5721.58    261.76 o 
   1   4  11     5341.65     6177.23    280.55 o 
   2   4  11        6.70       10.84     56.13 o 
   3   4  11     6653.42     7293.40    272.04 o 
   4   4  11     4603.55     4850.81    269.96 o 
   5   4  11       84.26      -20.80     97.75 o 
   6   4  11      550.72      292.90    117.94 o 
   7   4  11      525.81      439.56    214.67 o 
   8   4  11       20.30     -101.34    113.17 o 
  -5   5  11      940.47      876.10    399.17 o 
  -4   5  11     3998.56     3640.92    296.06 o 
  -3   5  11     6592.32     5458.39    352.81 o 
  -2   5  11       55.60      -61.49    116.89 o 
  -1   5  11     3311.10     3048.00    234.91 o 
   0   5  11     6280.40     6457.23    381.97 o 
   1   5  11      638.13      868.00    200.87 o 
   2   5  11      814.26      950.36    151.35 o 
   3   5  11      715.27      754.36    123.39 o 
   4   5  11     2581.85     3113.03    191.67 o 
   5   5  11      353.63      221.91    112.28 o 
   6   5  11      253.64       21.98    181.14 o 
   7   5  11      108.82       31.58    109.18 o 
   8   5  11      580.92      437.83    134.05 o 
   9   5  11     1462.75     1078.56    166.73 o 
  -5   6  11      416.28      375.04    363.11 o 
  -4   6  11     5443.60     5278.23    636.51 o 
  -3   6  11     6852.98     6302.31    692.47 o 
  -2   6  11       96.39      287.42    288.50 o 
  -1   6  11     3091.93     3162.76    438.71 o 
   0   6  11     5208.79     5241.42    583.71 o 
   1   6  11      843.02     1373.51    338.49 o 
   2   6  11      640.27      647.21    141.82 o 
   3   6  11     2816.41     3049.71    251.54 o 
   4   6  11     1431.53     1463.48    148.46 o 
   5   6  11      196.40      175.41    119.07 o 
   6   6  11     1105.19      944.94    149.78 o 
   7   6  11       34.90      -99.73    110.10 o 
   8   6  11     1133.53      816.78    150.19 o 
   9   6  11     1806.47     1761.62    192.95 o 
  -4   7  11      372.14       22.88    320.91 o 
  -3   7  11     1374.06     1694.17    430.67 o 
  -2   7  11     1849.26     2239.74    461.34 o 
  -1   7  11        1.90        0.08    259.15 o 
   0   7  11     3068.24     3124.21    445.43 o 
   1   7  11     4270.27     4461.41    534.71 o 
   2   7  11     2101.23     2443.26    430.59 o 
   3   7  11      803.91      848.49    314.86 o 
   4   7  11     3899.58     4247.85    517.39 o 
   5   7  11     6800.13     7420.95    442.68 o 
   6   7  11      160.53      199.38    214.38 o 
   7   7  11     1531.10     1353.93    172.81 o 
   8   7  11     3092.87     2671.11    267.77 o 
  -3   8  11      478.77      424.95    347.27 o 
  -2   8  11      369.70      573.76    344.54 o 
  -1   8  11     2432.14     3055.74    508.27 o 
   0   8  11       83.03      189.01    276.97 o 
   1   8  11     2544.67     3008.81    455.21 o 
   2   8  11     5292.27     5995.00    665.03 o 
   3   8  11       34.63      -38.47    259.07 o 
   4   8  11     3323.20     3334.53    469.97 o 
   5   8  11    12001.12    13591.81   1210.11 o 
   6   8  11     3077.41     3861.20    439.13 o 
   7   8  11     2768.89     2569.77    361.61 o 
   8   8  11     7355.75     8603.40    645.55 o 
  -2   9  11      525.29      531.81    357.47 o 
  -1   9  11      176.00      138.28    310.30 o 
   0   9  11      800.66     1250.15    391.21 o 
   1   9  11       68.64     -153.86    260.72 o 
   2   9  11      176.75       39.71    286.92 o 
   3   9  11        9.43       13.35    271.17 o 
   4   9  11      260.77      391.54    309.14 o 
   5   9  11     1848.76     2116.71    434.65 o 
   6   9  11     1197.59     1559.37    388.06 o 
   7   9  11      147.59       -8.87    293.22 o 
   8   9  11     1531.90     1841.48    355.07 o 
   0  10  11      315.67      155.77    327.38 o 
   1  10  11      663.31      573.18    353.32 o 
   2  10  11     1902.03     2038.12    446.17 o 
   3  10  11     1220.46     1264.24    391.71 o 
   4  10  11      176.74      385.99    344.45 o 
   5  10  11     1748.47     1577.69    432.99 o 
   6  10  11     1726.95     1714.81    426.03 o 
   3  11  11     3836.59     3923.63    572.02 o 
   4  11  11       65.81     -201.04    340.56 o 
  -5  -4  12     1101.35     1088.08    258.90 o 
  -4  -4  12     4111.89     4308.79    418.24 o 
  -3  -4  12      765.57      836.56    245.88 o 
  -2  -4  12       32.86      -38.88    186.94 o 
  -1  -4  12     1378.33     1937.40    312.21 o 
   0  -4  12     1852.46     2266.10    341.06 o 
   1  -4  12      581.93      647.87    256.58 o 
  -5  -3  12      285.16      268.85    217.37 o 
  -4  -3  12      421.62      282.36    205.84 o 
  -3  -3  12     3063.04     2891.43    341.47 o 
  -2  -3  12     1557.44     1552.82    285.68 o 
  -1  -3  12      321.67      -68.89    189.51 o 
   0  -3  12     5987.92     5389.57    479.17 o 
   1  -3  12     6162.32     6196.36    535.29 o 
   2  -3  12      430.26      221.49    105.11 o 
   3  -3  12     3024.31     2500.99    187.50 o 
  -6  -2  12       78.85       25.62    218.03 o 
  -5  -2  12       27.88     -158.84    198.71 o 
  -4  -2  12       90.24     -113.16    181.14 o 
  -3  -2  12     1572.09     1941.30    293.97 o 
  -2  -2  12     3063.80     3167.90    343.71 o 
  -1  -2  12       24.24      -95.09    179.56 o 
   0  -2  12     4773.53     4603.00    430.84 o 
   1  -2  12     5820.52     5733.35    256.26 o 
   2  -2  12     1126.89      939.93    122.58 o 
   3  -2  12     1831.06     1383.07    189.79 o 
   4  -2  12     5251.04     4676.47    279.84 o 
  -6  -1  12      146.37      321.24    231.54 o 
  -5  -1  12        0.07     -218.94    190.01 o 
  -4  -1  12     1392.67     1261.34    252.60 o 
  -3  -1  12     1166.67      967.04    236.52 o 
  -2  -1  12      253.31      356.47    205.18 o 
  -1  -1  12     2092.74     2615.95    333.35 o 
   0  -1  12     3520.35     3586.80    371.98 o 
   1  -1  12      611.80      732.70    105.39 o 
   2  -1  12       41.80     -125.34     83.56 o 
   3  -1  12     1407.74      944.87    112.30 o 
   4  -1  12     1047.55      770.12    131.12 o 
   5  -1  12      117.75      150.52    113.50 o 
  -6   0  12      505.69      850.15    183.54 o 
  -5   0  12       42.30      137.20    206.42 o 
  -4   0  12      574.09      798.17    238.42 o 
  -3   0  12      952.72      799.08    218.94 o 
  -2   0  12        2.46      -83.32    177.99 o 
  -1   0  12     4339.20     4283.00    396.43 o 
   0   0  12     3088.94     2798.00    322.57 o 
   1   0  12       11.83      -63.71     77.74 o 
   2   0  12      967.88      894.79    109.68 o 
   3   0  12      534.89      324.59     88.61 o 
   4   0  12       14.81     -144.85     96.57 o 
   5   0  12      754.48      653.80    132.04 o 
   6   0  12      756.70      461.70    129.78 o 
  -6   1  12     1880.37     1559.86    226.44 o 
  -5   1  12      364.70      431.58    219.85 o 
  -4   1  12       66.26       32.75    183.71 o 
  -3   1  12      812.65      931.97    224.41 o 
  -2   1  12     1025.56      949.72    226.82 o 
  -1   1  12      184.59      393.12    197.55 o 
   0   1  12      141.27      112.77    155.82 o 
   1   1  12      426.55      604.46    100.95 o 
   2   1  12      448.37      332.02     95.19 o 
   3   1  12      222.61      102.49    124.39 o 
   4   1  12      573.99      369.08    116.50 o 
   5   1  12       21.98     -115.93     99.66 o 
   6   1  12        0.48      -27.54    172.72 o 
  -6   2  12    10880.61     7812.41    441.08 o 
  -5   2  12     5619.97     4744.53    314.97 o 
  -4   2  12      503.25      255.00    199.63 o 
  -3   2  12    13529.25    12998.15    881.82 o 
  -2   2  12    11393.43    10829.73    651.77 o 
  -1   2  12      732.17      664.36    174.59 o 
   0   2  12     6189.98     6878.79    258.06 o 
   1   2  12     8422.38     8686.14    355.97 o 
   2   2  12       45.41       84.34     88.07 o 
   3   2  12     3173.18     2692.89    217.89 o 
   4   2  12     2975.49     2851.95    419.98 o 
   5   2  12       63.38      -64.80    106.00 o 
   6   2  12      214.72       81.02    191.63 o 
   7   2  12      755.74      679.10    146.21 o 
  -5   3  12     7840.03     6103.69    344.17 o 
  -4   3  12       65.97       31.75    160.98 o 
  -3   3  12     9555.87     8438.50    496.71 o 
  -2   3  12    16345.87    14631.71    767.34 o 
  -1   3  12     1802.27     2159.85    234.84 o 
   0   3  12     3146.93     3377.75    197.69 o 
   1   3  12    11666.70    12202.05    412.21 o 
   2   3  12     5403.19     6149.73    244.73 o 
   3   3  12     1005.06      844.47    113.57 o 
   4   3  12     5416.82     4930.09    277.92 o 
   5   3  12     2861.74     2118.00    187.87 o 
   6   3  12      754.02      575.98    138.38 o 
   7   3  12       75.30      188.84    124.61 o 
  -5   4  12     1027.34      983.60    156.11 o 
  -4   4  12        6.16      -89.05    155.10 o 
  -3   4  12      890.55      859.28    183.24 o 
  -2   4  12     2220.62     1926.52    223.41 o 
  -1   4  12      930.09     1124.60    179.94 o 
   0   4  12      290.12      434.91    140.41 o 
   1   4  12     1516.96     1557.97    149.64 o 
   2   4  12     5160.47     5912.66    383.46 o 
   3   4  12     1660.25     1356.91    127.84 o 
   4   4  12       50.29      -63.96     88.56 o 
   5   4  12     5974.96     5288.03    297.57 o 
   6   4  12     6448.52     5765.36    323.95 o 
   7   4  12      488.13      232.31    128.58 o 
  -4   5  12      490.18      181.14    342.88 o 
  -3   5  12      508.79      466.82    335.83 o 
  -2   5  12      155.59      110.24    135.58 o 
  -1   5  12      150.09       40.42    127.53 o 
   0   5  12      803.07      931.00    128.35 o 
   1   5  12      708.29      717.80    123.60 o 
   2   5  12      509.01      553.27    162.94 o 
   3   5  12     3949.78     4326.31    236.66 o 
   4   5  12      296.88      222.89    100.38 o 
   5   5  12     1015.18      710.54    137.92 o 
   6   5  12     7676.51     6617.33    354.83 o 
   7   5  12     2739.47     2283.50    209.51 o 
  -4   6  12       69.79      121.95    347.94 o 
  -3   6  12       28.51      153.53    320.74 o 
  -2   6  12       66.71      147.65    300.85 o 
  -1   6  12       51.17      -21.55    262.13 o 
   0   6  12       47.10     -177.91    268.35 o 
   1   6  12       68.72      -56.54    245.55 o 
   2   6  12       52.22     -167.45    128.37 o 
   3   6  12      917.28      965.44    205.22 o 
   4   6  12      229.99      308.65    133.54 o 
   5   6  12      484.30      326.01    132.53 o 
   6   6  12      755.69      495.90    192.91 o 
   7   6  12       94.32       42.61    122.80 o 
  -3   7  12      886.29      844.51    388.97 o 
  -2   7  12      440.29      272.74    322.82 o 
  -1   7  12       98.80       19.07    286.17 o 
   0   7  12       62.04     -168.95    251.77 o 
   1   7  12       65.39      126.51    262.96 o 
   2   7  12      319.09      583.71    304.08 o 
   3   7  12       50.21      213.72    274.07 o 
   4   7  12     1577.42     1730.52    228.92 o 
   5   7  12     1216.16      971.44    266.94 o 
   6   7  12      140.19      108.10    215.13 o 
   7   7  12     1108.65     1121.55    171.07 o 
  -2   8  12     1272.03     1580.34    423.38 o 
  -1   8  12     1589.15     1639.12    416.83 o 
   0   8  12      534.73      856.78    351.50 o 
   1   8  12        1.45      -75.36    265.12 o 
   2   8  12      285.44      483.81    318.09 o 
   3   8  12      410.16      451.15    313.20 o 
   4   8  12     1371.81     1532.51    394.03 o 
   5   8  12       39.20     -241.47    263.63 o 
   6   8  12     1411.57     1424.66    340.72 o 
   7   8  12     1476.19     1437.84    322.07 o 
   0   9  12     4986.58     5156.95    641.82 o 
   1   9  12      329.28      299.36    323.15 o 
   2   9  12     5897.29     5689.67    675.40 o 
   3   9  12     8777.86     9483.89    935.71 o 
   4   9  12     2859.63     3343.57    500.89 o 
   5   9  12     1562.38     2202.43    466.82 o 
   6   9  12     4901.90     8496.79    742.05 o 
   3  10  12     8091.74     9063.17    922.28 o 
   4  10  12     2369.71     3206.45    556.85 o 
  -2  -3  13      302.27      408.21    230.63 o 
  -1  -3  13      797.96     1140.89    278.46 o 
  -4  -2  13      813.23      943.83    262.55 o 
  -3  -2  13       26.23       75.03    205.43 o 
  -2  -2  13     2588.49     2439.70    344.54 o 
  -1  -2  13     1159.77     1206.54    272.99 o 
   0  -2  13       15.89      176.66    211.15 o 
   1  -2  13      525.01      841.03    257.16 o 
   2  -2  13      382.93      213.49    121.14 o 
  -4  -1  13     4677.58     4439.27    425.03 o 
  -3  -1  13      379.91      486.55    231.79 o 
  -2  -1  13     3594.29     3294.57    368.58 o 
  -1  -1  13     6154.02     6614.35    552.45 o 
   0  -1  13     2630.46     2882.14    355.81 o 
   1  -1  13     2440.83     2615.95    358.05 o 
   2  -1  13     6310.95     6033.95    274.69 o 
   3  -1  13     2134.93     1654.62    207.42 o 
  -5   0  13     3729.51     3499.59    390.80 o 
  -4   0  13     2465.95     2344.86    337.08 o 
  -3   0  13       13.85      -45.76    195.15 o 
  -2   0  13     5394.47     4912.47    445.34 o 
  -1   0  13     3639.51     3995.67    405.14 o 
   0   0  13     1037.93     1102.67    267.36 o 
   1   0  13      633.85      647.29    247.87 o 
   2   0  13     4076.38     3236.68    191.79 o 
   3   0  13     3115.01     2728.94    265.99 o 
   4   0  13       28.19     -140.55    100.74 o 
  -5   1  13     6670.90     6331.66    530.07 o 
  -4   1  13     1637.37     1811.22    301.51 o 
  -3   1  13     1422.40     1424.32    266.61 o 
  -2   1  13     6665.54     6480.22    524.76 o 
  -1   1  13     1669.36     1845.71    303.17 o 
   0   1  13       81.48      157.02    174.47 o 
   1   1  13     1730.25     1975.78    314.11 o 
   2   1  13     1449.78     1165.70    309.27 o 
   3   1  13      174.22       -3.42     55.59 o 
   4   1  13       88.56       -9.46     98.71 o 
   5   1  13      161.01       36.00    114.82 o 
  -4   2  13     1499.86     1635.64    287.58 o 
  -3   2  13      146.86      -24.46    163.90 o 
  -2   2  13     1451.09     1350.60    219.43 o 
  -1   2  13     2157.31     2020.69    249.44 o 
   0   2  13       22.49      -25.78    156.16 o 
   1   2  13      762.31      884.58    128.45 o 
   2   2  13     1569.59     1357.59    149.11 o 
   3   2  13     1519.11     1293.81    178.81 o 
   4   2  13       73.53      -53.93    101.20 o 
   5   2  13       25.12     -157.73    105.15 o 
  -4   3  13      475.69      440.08    191.17 o 
  -3   3  13      178.90      155.60    165.26 o 
  -2   3  13      785.28      736.67    204.39 o 
  -1   3  13        8.25       36.05    152.45 o 
   0   3  13     1485.79     1920.38    241.37 o 
   1   3  13     1896.71     2072.17    415.50 o 
   2   3  13      134.54      -32.53    127.55 o 
   3   3  13     3554.11     3026.15    319.29 o 
   4   3  13     2137.45     1522.19    183.47 o 
   5   3  13      201.09      133.45    117.49 o 
   6   3  13     4133.54     3377.56    284.10 o 
  -4   4  13     5980.82     4776.06    354.24 o 
  -3   4  13       56.57       -5.31    157.83 o 
  -2   4  13     3437.59     3532.43    295.27 o 
  -1   4  13     4682.08     4240.48    311.72 o 
   0   4  13      188.17       84.04    154.40 o 
   1   4  13     1206.22     1248.15    231.24 o 
   2   4  13      363.91      293.00    128.05 o 
   3   4  13      501.53      286.76    100.40 o 
   4   4  13     2299.34     1664.24    215.78 o 
   5   4  13      361.50      355.27    130.21 o 
   6   4  13     1033.98      785.82    176.25 o 
  -3   5  13     1206.32     1056.82    409.78 o 
  -2   5  13        2.68      -92.02    299.60 o 
  -1   5  13     2915.59     3408.73    548.81 o 
   0   5  13     4220.13     4034.66    300.74 o 
   1   5  13     1009.44     1034.41    187.77 o 
   2   5  13      133.51       40.93    106.27 o 
   3   5  13     1702.55     1558.12    246.09 o 
   4   5  13     3561.19     3475.09    242.46 o 
   5   5  13      162.64       82.95    106.76 o 
   6   5  13      232.41      312.22    134.61 o 
  -2   6  13     2130.70     2639.82    507.77 o 
  -1   6  13       20.59     -112.83    292.31 o 
   0   6  13     3851.50     3971.30    542.59 o 
   1   6  13     8033.77     7868.12    446.51 o 
   2   6  13     1431.07     2249.52    449.57 o 
   3   6  13     1988.59     2362.77    570.53 o 
   4   6  13    11213.19    10998.74    711.04 o 
   5   6  13     4489.14     4097.06    387.48 o 
   6   6  13      891.29      658.67    151.44 o 
  -1   7  13       21.43        2.16    299.94 o 
   0   7  13     4355.09     4112.39    551.54 o 
   1   7  13     6008.93     6231.51    698.77 o 
   2   7  13     1138.31     1291.76    339.40 o 
   3   7  13     1968.90     2089.08    489.37 o 
   4   7  13     5451.92     5577.59    469.63 o 
   5   7  13     5176.00     5659.99    482.57 o 
   1   8  13     2927.35     3082.10    496.49 o 
   2   8  13      240.58      251.19    320.16 o 
   3   8  13     2866.36     3185.23    510.26 o 
   4   8  13     1648.16     1822.81    324.06 o 
   5   8  13      592.05      843.52    310.96 o 
  -1   0  14       97.82      314.03    234.69 o 
   0   0  14      259.20      250.53    240.83 o 
   1   0  14      263.41      218.69    230.55 o 
  -2   1  14      963.71      787.26    347.69 o 
  -1   1  14      187.01      -45.15    178.85 o 
   0   1  14     1605.04     1648.32    314.53 o 
   1   1  14      465.22      585.03    259.48 o 
   2   1  14      145.40      141.60    241.57 o 
  -2   2  14       78.07      -39.30    171.25 o 
  -1   2  14        2.36     -101.01    166.54 o 
   0   2  14      430.49      404.97    235.36 o 
   1   2  14      466.93      624.74    254.26 o 
   2   2  14      163.92       25.77    105.53 o 
   3   2  14       50.63     -104.87     99.88 o 
  -2   3  14       45.67      -81.18    166.66 o 
  -1   3  14       76.42       14.11    174.79 o 
   0   3  14      181.32      137.33    178.78 o 
   1   3  14      546.43      615.46    254.34 o 
   2   3  14      675.57      536.47    123.10 o 
   3   3  14       38.74      -26.30     81.67 o 
  -1   4  14      572.70      606.52    189.67 o 
   0   4  14     1435.73     1494.53    231.70 o 
   1   4  14     5426.25     5359.79    383.57 o 
   2   4  14     4583.11     3990.82    265.25 o 
   3   4  14       79.88      -18.80     61.75 o 
   4   4  14     2606.09     1785.72    160.88 o 
  -1   5  14     4685.97     4389.20    592.58 o 
   0   5  14      105.42      -98.49    315.02 o 
   1   5  14    10722.83    11449.89   1094.46 o 
   2   5  14     9025.85     8636.93    428.97 o 
   3   5  14       79.59       -5.85    174.71 o 
   4   5  14     7108.54     5347.29    479.42 o 
   1   6  14     1071.36     1475.56    426.11 o 
   2   6  14     2724.10     2001.73    270.17 o 
   3   6  14      529.48      523.77    204.10 o 
                                                 
